# Supplementary material for: (R)-N-{2-tert-Butyl-2-[(R)-tert-butyl­sulfonamido]ethylidene}-tert-butane­sulfonamide
Source: Acta Crystallogr Sect E Struct Rep Online. 2008 Sep 13;64(Pt 10):o1913. doi: 10.1107/S1600536808028225 (PMC2959383; doi:10.1107/S1600536808028225)
Supplement: Supplementary file 1 [file e-64-o1913-sup1.cif]

##############################################################################
###                                                                        ###
###        Electronic paper (Acta Crystallographica Section E)             ###
###                                                                        ###
##############################################################################
#                                                                            #
# This CIF contains the data in a paper accepted for publication in Acta     #
# Crystallographica Section E. It conforms to the requirements of Notes      #
# for Authors for Section E, and has been peer reviewed under the auspices   #
# of the IUCr Commission on Journals.                                        #
#                                                                            #
# Full details of the Crystallographic Information File format               #
# are given in the paper "The Crystallographic Information File (CIF):       #
# a New Standard Archive File for Crystallography" by S. R. Hall, F. H.      #
# Allen and I. D. Brown [Acta Cryst. (1991), A47, 655-685].                  #
#                                                                            #
# The current version of the core CIF dictionary is obtainable from          #
# ftp://ftp.iucr.org/pub/cif_core.dic. The current version number is 2.4.    #
#                                                                            #
# Software is freely available for graphical display of the structure(s) in  #
# this CIF.  For information consult the CIF home page http://www.iucr.org/  #
# cif/home.html                                                              #
#                                                                            #
# This file may be used for bona fide research purposes within the           #
# scientific community so long as proper attribution is given to the journal # 
# article from which it was obtained.                                        #
#                                                                            #
##############################################################################
                                             
data_I
_audit_creation_method     SHELXL97
_chemical_name_systematic
;
(<i>R</i>)-<i>N</i>-{2-<i>tert</i>-Butyl-2-[(<i>R</i>)-<i>tert</i>-
butylsulfonamido]ethylidene}-<i>tert</i>-butanesulfonamide
;
_chemical_name_common     ?
_chemical_formula_moiety     'C14 H30 N2 O2 S2'
_chemical_formula_sum     'C14 H30 N2 O2 S2'
_chemical_formula_iupac     'C14 H30 N2 O2 S2'
_chemical_formula_weight     322.52
_chemical_melting_point     ?
_symmetry_cell_setting     monoclinic
_symmetry_space_group_name_H-M     'P 21'
loop_
    _symmetry_equiv_pos_as_xyz
    'x, y, z'
    '-x, y+1/2, -z'
_cell_length_a     9.714(2)
_cell_length_b     18.489(3)
_cell_length_c     11.169(2)
_cell_angle_alpha     90.00
_cell_angle_beta     109.230(10)
_cell_angle_gamma     90.00
_cell_volume     1894.0(7)
_cell_formula_units_Z     4
_cell_measurement_reflns_used     33
_cell_measurement_theta_min     4.41
_cell_measurement_theta_max     14.33
_cell_measurement_temperature     291(2)
_exptl_crystal_description     block
_exptl_crystal_colour     colourless
_exptl_crystal_size_max     0.52
_exptl_crystal_size_mid     0.42
_exptl_crystal_size_min     0.38
_exptl_crystal_density_diffrn     1.131
_exptl_crystal_density_meas     ?
_exptl_crystal_density_method     'not measured'
_exptl_crystal_F_000     704
_exptl_absorpt_coefficient_mu     0.285
_exptl_absorpt_correction_type     multi-scan
_exptl_absorpt_process_details     '(SADABS; Sheldrick, 1996)'
_exptl_absorpt_correction_T_min     0.9362
_exptl_absorpt_correction_T_max     0.9747
_exptl_special_details
;
;
_diffrn_ambient_temperature     291(2)
_diffrn_radiation_type     MoK\a
_diffrn_radiation_wavelength     0.71073
_diffrn_radiation_source     'normal-focus sealed tube'
_diffrn_radiation_monochromator     graphite
_diffrn_measurement_device_type     'Siemens P4'
_diffrn_measurement_method     '\w scans'
_diffrn_detector_area_resol_mean     ?
_diffrn_reflns_number     7793
_diffrn_reflns_av_R_equivalents     0.0197
_diffrn_reflns_av_sigmaI/netI     0.0494
_diffrn_reflns_theta_min     1.93
_diffrn_reflns_theta_max     25.50
_diffrn_reflns_theta_full     25.50
_diffrn_measured_fraction_theta_max     1.000
_diffrn_measured_fraction_theta_full     1.000
_diffrn_reflns_limit_h_min     -11
_diffrn_reflns_limit_h_max     11
_diffrn_reflns_limit_k_min     -21
_diffrn_reflns_limit_k_max     22
_diffrn_reflns_limit_l_min     -13
_diffrn_reflns_limit_l_max     12
_diffrn_standards_number     3
_diffrn_standards_interval_count     97
_diffrn_standards_interval_time     ?
_diffrn_standards_decay_%     3.06
_refine_special_details
;
 Refinement of F^2^ against ALL reflections.  The weighted R-factor wR and
 goodness of fit S are based on F^2^, conventional R-factors R are based
 on F, with F set to zero for negative F^2^. The threshold expression of
 F^2^ > 2sigma(F^2^) is used only for calculating R-factors(gt) etc. and is
 not relevant to the choice of reflections for refinement.  R-factors based
 on F^2^ are statistically about twice as large as those based on F, and R-
 factors based on ALL data will be even larger.
;
_reflns_number_total     6860
_reflns_number_gt     5010
_reflns_threshold_expression     I>2\s(I)
_refine_ls_structure_factor_coef     Fsqd
_refine_ls_matrix_type     full
_refine_ls_R_factor_all     0.0576
_refine_ls_R_factor_gt     0.0387
_refine_ls_wR_factor_gt     0.0791
_refine_ls_wR_factor_ref     0.0835
_refine_ls_goodness_of_fit_ref     0.925
_refine_ls_restrained_S_all     0.926
_refine_ls_number_reflns     6860
_refine_ls_number_parameters     388
_refine_ls_number_restraints     3
_refine_ls_hydrogen_treatment     mixed
_refine_ls_weighting_scheme     calc
_refine_ls_weighting_details
               'calc w = 1/[\s^2^(Fo^2^)+(0.0406P)^2^] where P=(Fo^2^+2Fc^2^)/3'
_atom_sites_solution_hydrogens     geom
_atom_sites_solution_primary     direct
_atom_sites_solution_secondary     difmap
_refine_ls_shift/su_max     0.001
_refine_ls_shift/su_mean     0.000
_refine_diff_density_max     0.176
_refine_diff_density_min     -0.138
_refine_ls_extinction_method     'SHELXL97 (Sheldrick, 2008)'
_refine_ls_extinction_coef     0.0019(5)
_refine_ls_extinction_expression
                                  'Fc^*^=kFc[1+0.001xFc^2^\l^3^/sin(2\q)]^-1/4^'
_refine_ls_abs_structure_details     'Flack  (1983), 3214 Friedel pairs'
_refine_ls_abs_structure_Flack     -0.04(5)
loop_
    _atom_type_symbol
    _atom_type_description
    _atom_type_scat_dispersion_real
    _atom_type_scat_dispersion_imag
    _atom_type_scat_source
    'C' 'C' 0.0033 0.0016
                         'International Tables Vol C Tables 4.2.6.8 and 6.1.1.4'
    'H' 'H' 0.0000 0.0000
                         'International Tables Vol C Tables 4.2.6.8 and 6.1.1.4'
    'N' 'N' 0.0061 0.0033
                         'International Tables Vol C Tables 4.2.6.8 and 6.1.1.4'
    'O' 'O' 0.0106 0.0060
                         'International Tables Vol C Tables 4.2.6.8 and 6.1.1.4'
    'S' 'S' 0.1246 0.1234
                         'International Tables Vol C Tables 4.2.6.8 and 6.1.1.4'
_computing_data_collection     'XSCANS (Siemens, 1994)'
_computing_cell_refinement     'XSCANS (Siemens, 1994'
_computing_data_reduction     'SHELXTL (Sheldrick, 2008)'
_computing_structure_solution     'SHELXS97 (Sheldrick, 2008)'
_computing_structure_refinement     'SHELXL97 (Sheldrick, 2008)'
_computing_molecular_graphics     'SHELXTL (Sheldrick, 2008)'
_computing_publication_material     'SHELXTL (Sheldrick, 2008)'
loop_
    _atom_site_type_symbol
    _atom_site_label
    _atom_site_fract_x
    _atom_site_fract_y
    _atom_site_fract_z
    _atom_site_U_iso_or_equiv
    _atom_site_adp_type
    _atom_site_calc_flag
    _atom_site_refinement_flags
    _atom_site_occupancy
    _atom_site_disorder_assembly
    _atom_site_disorder_group
    S S1 0.62185(9) 0.13531(4) 0.09753(7) 0.0524(2) Uani d . 1 . .
    S S3 0.76902(9) 0.41227(5) 0.24900(7) 0.0597(2) Uani d . 1 . .
    O O1 0.7320(3) 0.13867(14) 0.22466(19) 0.0841(7) Uani d . 1 . .
    O O2 0.6577(3) 0.45966(12) 0.2718(2) 0.0877(8) Uani d . 1 . .
    N N1 0.5765(3) 0.21702(12) 0.0354(2) 0.0438(6) Uani d D 1 . .
    N N2 0.6898(3) 0.33949(12) 0.1602(2) 0.0483(6) Uani d . 1 . .
    C C1 0.7187(4) 0.10552(16) -0.0102(3) 0.0573(8) Uani d . 1 . .
    C C2 0.6127(4) 0.1053(2) -0.1445(3) 0.0836(11) Uani d . 1 . .
    H H2A 0.6594 0.0853 -0.2005 0.100 Uiso calc R 1 . .
    H H2B 0.5824 0.1540 -0.1699 0.100 Uiso calc R 1 . .
    H H2C 0.5291 0.0766 -0.1482 0.100 Uiso calc R 1 . .
    C C3 0.8487(3) 0.15443(18) 0.0034(3) 0.0688(9) Uani d . 1 . .
    H H3A 0.9114 0.1322 -0.0368 0.083 Uiso calc R 1 . .
    H H3B 0.9017 0.1618 0.0917 0.083 Uiso calc R 1 . .
    H H3C 0.8152 0.2002 -0.0362 0.083 Uiso calc R 1 . .
    C C4 0.7696(5) 0.02897(19) 0.0361(5) 0.1111(17) Uani d . 1 . .
    H H4A 0.8332 0.0310 0.1225 0.133 Uiso calc R 1 . .
    H H4B 0.8210 0.0085 -0.0159 0.133 Uiso calc R 1 . .
    H H4C 0.6865 -0.0005 0.0309 0.133 Uiso calc R 1 . .
    C C5 0.4821(3) 0.25941(14) 0.0876(3) 0.0442(7) Uani d . 1 . .
    H H5 0.4620 0.2294 0.1522 0.053 Uiso calc R 1 . .
    C C6 0.5596(3) 0.32531(15) 0.1532(2) 0.0490(7) Uani d . 1 . .
    H H6 0.5110 0.3570 0.1901 0.059 Uiso calc R 1 . .
    C C7 0.8329(3) 0.45638(15) 0.1300(3) 0.0511(7) Uani d . 1 . .
    C C8 0.9063(4) 0.52479(18) 0.1961(3) 0.0762(10) Uani d . 1 . .
    H H8A 0.9412 0.5524 0.1392 0.091 Uiso calc R 1 . .
    H H8B 0.9868 0.5121 0.2699 0.091 Uiso calc R 1 . .
    H H8C 0.8374 0.5531 0.2209 0.091 Uiso calc R 1 . .
    C C9 0.7062(4) 0.47343(19) 0.0140(3) 0.0759(10) Uani d . 1 . .
    H H9A 0.6643 0.4292 -0.0272 0.091 Uiso calc R 1 . .
    H H9B 0.7390 0.5021 -0.0431 0.091 Uiso calc R 1 . .
    H H9C 0.6342 0.4999 0.0378 0.091 Uiso calc R 1 . .
    C C10 0.9417(4) 0.4065(2) 0.1017(4) 0.0860(11) Uani d . 1 . .
    H H10A 0.9910 0.4321 0.0528 0.103 Uiso calc R 1 . .
    H H10B 0.8916 0.3655 0.0544 0.103 Uiso calc R 1 . .
    H H10C 1.0116 0.3904 0.1798 0.103 Uiso calc R 1 . .
    C C11 0.3333(3) 0.27616(16) -0.0148(3) 0.0535(8) Uani d . 1 . .
    C C12 0.3570(3) 0.3235(2) -0.1180(3) 0.0729(10) Uani d . 1 . .
    H H12A 0.4012 0.3684 -0.0815 0.087 Uiso calc R 1 . .
    H H12B 0.2650 0.3331 -0.1820 0.087 Uiso calc R 1 . .
    H H12C 0.4199 0.2990 -0.1553 0.087 Uiso calc R 1 . .
    C C13 0.2335(4) 0.3140(2) 0.0462(3) 0.0789(10) Uani d . 1 . .
    H H13A 0.2351 0.2882 0.1213 0.095 Uiso calc R 1 . .
    H H13B 0.1358 0.3148 -0.0126 0.095 Uiso calc R 1 . .
    H H13C 0.2669 0.3626 0.0682 0.095 Uiso calc R 1 . .
    C C14 0.2615(3) 0.20401(18) -0.0705(4) 0.0776(10) Uani d . 1 . .
    H H14A 0.1650 0.2130 -0.1280 0.093 Uiso calc R 1 . .
    H H14B 0.2561 0.1731 -0.0031 0.093 Uiso calc R 1 . .
    H H14C 0.3186 0.1809 -0.1152 0.093 Uiso calc R 1 . .
    S S1' 0.65069(9) 0.31033(4) 0.68082(7) 0.0563(2) Uani d . 1 . .
    S S2' 0.77418(9) 0.60677(4) 0.72095(7) 0.0623(2) Uani d . 1 . .
    O O1' 0.7423(3) 0.31879(14) 0.81314(18) 0.0963(9) Uani d . 1 . .
    O O2' 0.6581(3) 0.65720(13) 0.7277(3) 0.0954(9) Uani d . 1 . .
    N N1' 0.6110(3) 0.38924(13) 0.6060(2) 0.0512(6) Uani d D 1 . .
    N N2' 0.7029(3) 0.52435(12) 0.6713(2) 0.0524(6) Uani d . 1 . .
    C C1' 0.7708(3) 0.27604(16) 0.5946(3) 0.0561(8) Uani d . 1 . .
    C C2' 0.6810(4) 0.2677(2) 0.4578(3) 0.0813(11) Uani d . 1 . .
    H H2'1 0.7416 0.2508 0.4110 0.098 Uiso calc R 1 . .
    H H2'2 0.6393 0.3135 0.4246 0.098 Uiso calc R 1 . .
    H H2'3 0.6044 0.2334 0.4502 0.098 Uiso calc R 1 . .
    C C3' 0.8974(4) 0.3270(2) 0.6125(4) 0.0946(12) Uani d . 1 . .
    H H3'1 0.9740 0.3023 0.5924 0.113 Uiso calc R 1 . .
    H H3'2 0.9329 0.3430 0.6991 0.113 Uiso calc R 1 . .
    H H3'3 0.8659 0.3680 0.5576 0.113 Uiso calc R 1 . .
    C C4' 0.8225(5) 0.20221(19) 0.6538(4) 0.0909(13) Uani d . 1 . .
    H H4'1 0.8828 0.2085 0.7406 0.109 Uiso calc R 1 . .
    H H4'2 0.8777 0.1788 0.6078 0.109 Uiso calc R 1 . .
    H H4'3 0.7396 0.1730 0.6503 0.109 Uiso calc R 1 . .
    C C5' 0.5098(3) 0.43696(14) 0.6406(3) 0.0470(7) Uani d . 1 . .
    H H5' 0.4925 0.4164 0.7153 0.056 Uiso calc R 1 . .
    C C6' 0.5765(3) 0.51004(15) 0.6755(2) 0.0501(7) Uani d . 1 . .
    H H6' 0.5246 0.5458 0.7008 0.060 Uiso calc R 1 . .
    C C7' 0.8184(3) 0.63050(17) 0.5785(3) 0.0563(8) Uani d . 1 . .
    C C8' 0.8951(4) 0.70297(18) 0.6136(4) 0.0860(11) Uani d . 1 . .
    H H8'1 0.9151 0.7225 0.5414 0.103 Uiso calc R 1 . .
    H H8'2 0.9850 0.6964 0.6820 0.103 Uiso calc R 1 . .
    H H8'3 0.8336 0.7357 0.6395 0.103 Uiso calc R 1 . .
    C C9' 0.6820(4) 0.6364(2) 0.4637(3) 0.0875(11) Uani d . 1 . .
    H H9'1 0.6433 0.5889 0.4383 0.105 Uiso calc R 1 . .
    H H9'2 0.7054 0.6589 0.3954 0.105 Uiso calc R 1 . .
    H H9'3 0.6107 0.6650 0.4847 0.105 Uiso calc R 1 . .
    C C10' 0.9242(4) 0.57470(19) 0.5606(4) 0.0842(11) Uani d . 1 . .
    H H10D 1.0049 0.5700 0.6378 0.101 Uiso calc R 1 . .
    H H10E 0.9591 0.5898 0.4936 0.101 Uiso calc R 1 . .
    H H10F 0.8755 0.5290 0.5392 0.101 Uiso calc R 1 . .
    C C11' 0.3593(3) 0.44309(16) 0.5317(3) 0.0534(8) Uani d . 1 . .
    C C12' 0.3752(4) 0.4788(2) 0.4167(3) 0.0739(10) Uani d . 1 . .
    H H12D 0.3947 0.5294 0.4333 0.089 Uiso calc R 1 . .
    H H12E 0.2866 0.4730 0.3466 0.089 Uiso calc R 1 . .
    H H12F 0.4544 0.4570 0.3965 0.089 Uiso calc R 1 . .
    C C13' 0.2532(4) 0.4833(2) 0.5827(4) 0.0854(11) Uani d . 1 . .
    H H13D 0.1572 0.4816 0.5211 0.102 Uiso calc R 1 . .
    H H13E 0.2835 0.5328 0.5990 0.102 Uiso calc R 1 . .
    H H13F 0.2522 0.4609 0.6599 0.102 Uiso calc R 1 . .
    C C14' 0.3006(4) 0.36648(17) 0.4980(3) 0.0754(10) Uani d . 1 . .
    H H14D 0.2041 0.3687 0.4373 0.090 Uiso calc R 1 . .
    H H14E 0.2976 0.3423 0.5732 0.090 Uiso calc R 1 . .
    H H14F 0.3633 0.3403 0.4625 0.090 Uiso calc R 1 . .
    H H1N 0.6536(17) 0.2404(12) 0.046(2) 0.043(8) Uiso d D 1 . .
    H H1'N 0.686(2) 0.4126(14) 0.607(3) 0.059(10) Uiso d D 1 . .
loop_
    _atom_site_aniso_label
    _atom_site_aniso_U_11
    _atom_site_aniso_U_22
    _atom_site_aniso_U_33
    _atom_site_aniso_U_12
    _atom_site_aniso_U_13
    _atom_site_aniso_U_23
    S1 0.0687(5) 0.0399(4) 0.0566(5) 0.0111(4) 0.0316(4) 0.0094(3)
    S3 0.0751(6) 0.0619(5) 0.0430(4) -0.0116(5) 0.0207(4) -0.0050(4)
    O1 0.1006(17) 0.0986(17) 0.0521(12) 0.0434(15) 0.0237(13) 0.0181(13)
    O2 0.1073(19) 0.0810(17) 0.1057(19) -0.0254(14) 0.0769(17) -0.0468(14)
    N1 0.0430(15) 0.0394(13) 0.0545(15) -0.0005(12) 0.0234(12) 0.0015(11)
    N2 0.0558(16) 0.0456(14) 0.0470(14) 0.0005(12) 0.0218(12) 0.0029(10)
    C1 0.074(2) 0.0438(16) 0.0651(19) 0.0105(17) 0.0382(17) -0.0022(16)
    C2 0.097(3) 0.088(3) 0.076(2) -0.018(2) 0.043(2) -0.035(2)
    C3 0.060(2) 0.081(3) 0.071(2) 0.0117(18) 0.0299(18) 0.0029(18)
    C4 0.161(4) 0.051(2) 0.157(4) 0.037(3) 0.101(4) 0.014(2)
    C5 0.0469(17) 0.0418(16) 0.0514(17) 0.0042(13) 0.0263(14) 0.0074(13)
    C6 0.062(2) 0.0476(18) 0.0451(16) 0.0084(15) 0.0278(15) 0.0036(13)
    C7 0.0535(18) 0.0515(17) 0.0517(17) -0.0040(15) 0.0220(15) -0.0024(14)
    C8 0.080(2) 0.068(2) 0.083(2) -0.015(2) 0.031(2) -0.0081(19)
    C9 0.095(3) 0.074(2) 0.053(2) -0.004(2) 0.016(2) 0.0147(17)
    C10 0.071(2) 0.087(3) 0.119(3) -0.005(2) 0.058(2) -0.024(3)
    C11 0.0447(18) 0.0539(18) 0.0653(19) 0.0076(15) 0.0225(16) 0.0109(15)
    C12 0.061(2) 0.088(3) 0.064(2) 0.0156(19) 0.0134(17) 0.0272(19)
    C13 0.063(2) 0.077(2) 0.106(3) 0.019(2) 0.041(2) 0.014(2)
    C14 0.052(2) 0.075(2) 0.097(3) -0.0094(18) 0.013(2) -0.005(2)
    S1' 0.0768(6) 0.0515(5) 0.0470(4) 0.0158(4) 0.0288(4) 0.0094(4)
    S2' 0.0675(6) 0.0626(5) 0.0584(5) -0.0102(5) 0.0230(4) -0.0121(4)
    O1' 0.139(2) 0.0970(18) 0.0443(12) 0.0514(18) 0.0189(13) 0.0050(13)
    O2' 0.1054(19) 0.0705(17) 0.141(2) -0.0142(15) 0.0817(18) -0.0438(15)
    N1' 0.0530(17) 0.0495(15) 0.0553(15) 0.0082(14) 0.0238(13) 0.0069(11)
    N2' 0.0523(16) 0.0532(15) 0.0516(15) 0.0041(13) 0.0168(13) 0.0018(12)
    C1' 0.068(2) 0.0542(19) 0.0505(18) 0.0160(17) 0.0261(16) 0.0047(15)
    C2' 0.108(3) 0.087(3) 0.055(2) 0.007(2) 0.034(2) -0.0077(19)
    C3' 0.068(2) 0.095(3) 0.125(3) 0.007(2) 0.038(2) -0.004(3)
    C4' 0.123(3) 0.074(2) 0.091(3) 0.046(2) 0.056(3) 0.021(2)
    C5' 0.0494(17) 0.0515(18) 0.0452(16) 0.0010(14) 0.0223(14) 0.0036(13)
    C6' 0.060(2) 0.0524(18) 0.0418(16) 0.0087(15) 0.0217(15) 0.0009(14)
    C7' 0.0511(17) 0.0549(19) 0.0652(19) 0.0032(16) 0.0223(16) -0.0015(16)
    C8' 0.081(3) 0.072(3) 0.107(3) -0.005(2) 0.033(2) 0.008(2)
    C9' 0.076(2) 0.107(3) 0.076(2) 0.006(2) 0.019(2) 0.021(2)
    C10' 0.083(3) 0.082(3) 0.108(3) 0.007(2) 0.059(2) -0.006(2)
    C11' 0.0448(18) 0.063(2) 0.0516(18) 0.0070(16) 0.0143(15) 0.0002(15)
    C12' 0.066(2) 0.088(3) 0.058(2) 0.007(2) 0.0077(18) 0.0159(19)
    C13' 0.062(2) 0.095(3) 0.099(3) 0.021(2) 0.025(2) -0.013(2)
    C14' 0.066(2) 0.065(2) 0.082(2) -0.0054(18) 0.0073(19) -0.0018(19)
_geom_special_details
;
 All esds (except the esd in the dihedral angle between two l.s. planes)
 are estimated using the full covariance matrix.  The cell esds are taken
 into account individually in the estimation of esds in distances, angles
 and torsion angles; correlations between esds in cell parameters are only
 used when they are defined by crystal symmetry.  An approximate (isotropic)
 treatment of cell esds is used for estimating esds involving l.s. planes.
;
loop_
    _geom_bond_atom_site_label_1
    _geom_bond_atom_site_label_2
    _geom_bond_site_symmetry_2
    _geom_bond_distance
    _geom_bond_publ_flag
    S1 O1 . 1.471(2) ?
    S1 N1 . 1.661(2) ?
    S1 C1 . 1.839(3) ?
    S3 O2 . 1.478(2) ?
    S3 N2 . 1.698(2) ?
    S3 C7 . 1.833(3) ?
    N1 C5 . 1.465(3) ?
    N1 H1N . 0.838(10) ?
    N2 C6 . 1.268(3) ?
    C1 C2 . 1.514(4) ?
    C1 C3 . 1.520(4) ?
    C1 C4 . 1.532(4) ?
    C2 H2A . 0.9600 ?
    C2 H2B . 0.9600 ?
    C2 H2C . 0.9600 ?
    C3 H3A . 0.9600 ?
    C3 H3B . 0.9600 ?
    C3 H3C . 0.9600 ?
    C4 H4A . 0.9600 ?
    C4 H4B . 0.9600 ?
    C4 H4C . 0.9600 ?
    C5 C6 . 1.492(4) ?
    C5 C11 . 1.551(4) ?
    C5 H5 . 0.9800 ?
    C6 H6 . 0.9300 ?
    C7 C9 . 1.497(4) ?
    C7 C10 . 1.513(4) ?
    C7 C8 . 1.519(4) ?
    C8 H8A . 0.9600 ?
    C8 H8B . 0.9600 ?
    C8 H8C . 0.9600 ?
    C9 H9A . 0.9600 ?
    C9 H9B . 0.9600 ?
    C9 H9C . 0.9600 ?
    C10 H10A . 0.9600 ?
    C10 H10B . 0.9600 ?
    C10 H10C . 0.9600 ?
    C11 C12 . 1.524(4) ?
    C11 C13 . 1.525(4) ?
    C11 C14 . 1.539(4) ?
    C12 H12A . 0.9600 ?
    C12 H12B . 0.9600 ?
    C12 H12C . 0.9600 ?
    C13 H13A . 0.9600 ?
    C13 H13B . 0.9600 ?
    C13 H13C . 0.9600 ?
    C14 H14A . 0.9600 ?
    C14 H14B . 0.9600 ?
    C14 H14C . 0.9600 ?
    S1' O1' . 1.461(2) ?
    S1' N1' . 1.662(2) ?
    S1' C1' . 1.852(3) ?
    S2' O2' . 1.484(2) ?
    S2' N2' . 1.690(3) ?
    S2' C7' . 1.833(3) ?
    N1' C5' . 1.464(3) ?
    N1' H1'N . 0.845(10) ?
    N2' C6' . 1.272(3) ?
    C1' C2' . 1.497(4) ?
    C1' C3' . 1.509(5) ?
    C1' C4' . 1.528(4) ?
    C2' H2'1 . 0.9600 ?
    C2' H2'2 . 0.9600 ?
    C2' H2'3 . 0.9600 ?
    C3' H3'1 . 0.9600 ?
    C3' H3'2 . 0.9600 ?
    C3' H3'3 . 0.9600 ?
    C4' H4'1 . 0.9600 ?
    C4' H4'2 . 0.9600 ?
    C4' H4'3 . 0.9600 ?
    C5' C6' . 1.493(4) ?
    C5' C11' . 1.568(4) ?
    C5' H5' . 0.9800 ?
    C6' H6' . 0.9300 ?
    C7' C9' . 1.514(4) ?
    C7' C10' . 1.515(4) ?
    C7' C8' . 1.520(4) ?
    C8' H8'1 . 0.9600 ?
    C8' H8'2 . 0.9600 ?
    C8' H8'3 . 0.9600 ?
    C9' H9'1 . 0.9600 ?
    C9' H9'2 . 0.9600 ?
    C9' H9'3 . 0.9600 ?
    C10' H10D . 0.9600 ?
    C10' H10E . 0.9600 ?
    C10' H10F . 0.9600 ?
    C11' C12' . 1.497(4) ?
    C11' C13' . 1.525(4) ?
    C11' C14' . 1.527(4) ?
    C12' H12D . 0.9600 ?
    C12' H12E . 0.9600 ?
    C12' H12F . 0.9600 ?
    C13' H13D . 0.9600 ?
    C13' H13E . 0.9600 ?
    C13' H13F . 0.9600 ?
    C14' H14D . 0.9600 ?
    C14' H14E . 0.9600 ?
    C14' H14F . 0.9600 ?
loop_
    _geom_angle_atom_site_label_1
    _geom_angle_atom_site_label_2
    _geom_angle_atom_site_label_3
    _geom_angle_site_symmetry_1
    _geom_angle_site_symmetry_3
    _geom_angle
    _geom_angle_publ_flag
    O1 S1 N1 . . 111.94(14) ?
    O1 S1 C1 . . 106.14(14) ?
    N1 S1 C1 . . 96.97(13) ?
    O2 S3 N2 . . 110.71(13) ?
    O2 S3 C7 . . 107.61(15) ?
    N2 S3 C7 . . 97.23(12) ?
    C5 N1 S1 . . 115.78(18) ?
    C5 N1 H1N . . 108.2(18) ?
    S1 N1 H1N . . 107.9(18) ?
    C6 N2 S3 . . 116.8(2) ?
    C2 C1 C3 . . 111.8(3) ?
    C2 C1 C4 . . 111.8(3) ?
    C3 C1 C4 . . 110.6(3) ?
    C2 C1 S1 . . 108.7(2) ?
    C3 C1 S1 . . 110.1(2) ?
    C4 C1 S1 . . 103.5(2) ?
    C1 C2 H2A . . 109.5 ?
    C1 C2 H2B . . 109.5 ?
    H2A C2 H2B . . 109.5 ?
    C1 C2 H2C . . 109.5 ?
    H2A C2 H2C . . 109.5 ?
    H2B C2 H2C . . 109.5 ?
    C1 C3 H3A . . 109.5 ?
    C1 C3 H3B . . 109.5 ?
    H3A C3 H3B . . 109.5 ?
    C1 C3 H3C . . 109.5 ?
    H3A C3 H3C . . 109.5 ?
    H3B C3 H3C . . 109.5 ?
    C1 C4 H4A . . 109.5 ?
    C1 C4 H4B . . 109.5 ?
    H4A C4 H4B . . 109.5 ?
    C1 C4 H4C . . 109.5 ?
    H4A C4 H4C . . 109.5 ?
    H4B C4 H4C . . 109.5 ?
    N1 C5 C6 . . 110.6(2) ?
    N1 C5 C11 . . 111.5(2) ?
    C6 C5 C11 . . 113.3(2) ?
    N1 C5 H5 . . 107.0 ?
    C6 C5 H5 . . 107.0 ?
    C11 C5 H5 . . 107.0 ?
    N2 C6 C5 . . 122.1(2) ?
    N2 C6 H6 . . 119.0 ?
    C5 C6 H6 . . 119.0 ?
    C9 C7 C10 . . 112.3(3) ?
    C9 C7 C8 . . 111.5(3) ?
    C10 C7 C8 . . 111.1(3) ?
    C9 C7 S3 . . 110.1(2) ?
    C10 C7 S3 . . 107.9(2) ?
    C8 C7 S3 . . 103.6(2) ?
    C7 C8 H8A . . 109.5 ?
    C7 C8 H8B . . 109.5 ?
    H8A C8 H8B . . 109.5 ?
    C7 C8 H8C . . 109.5 ?
    H8A C8 H8C . . 109.5 ?
    H8B C8 H8C . . 109.5 ?
    C7 C9 H9A . . 109.5 ?
    C7 C9 H9B . . 109.5 ?
    H9A C9 H9B . . 109.5 ?
    C7 C9 H9C . . 109.5 ?
    H9A C9 H9C . . 109.5 ?
    H9B C9 H9C . . 109.5 ?
    C7 C10 H10A . . 109.5 ?
    C7 C10 H10B . . 109.5 ?
    H10A C10 H10B . . 109.5 ?
    C7 C10 H10C . . 109.5 ?
    H10A C10 H10C . . 109.5 ?
    H10B C10 H10C . . 109.5 ?
    C12 C11 C13 . . 110.6(3) ?
    C12 C11 C14 . . 110.7(3) ?
    C13 C11 C14 . . 107.9(3) ?
    C12 C11 C5 . . 109.6(2) ?
    C13 C11 C5 . . 109.7(2) ?
    C14 C11 C5 . . 108.3(2) ?
    C11 C12 H12A . . 109.5 ?
    C11 C12 H12B . . 109.5 ?
    H12A C12 H12B . . 109.5 ?
    C11 C12 H12C . . 109.5 ?
    H12A C12 H12C . . 109.5 ?
    H12B C12 H12C . . 109.5 ?
    C11 C13 H13A . . 109.5 ?
    C11 C13 H13B . . 109.5 ?
    H13A C13 H13B . . 109.5 ?
    C11 C13 H13C . . 109.5 ?
    H13A C13 H13C . . 109.5 ?
    H13B C13 H13C . . 109.5 ?
    C11 C14 H14A . . 109.5 ?
    C11 C14 H14B . . 109.5 ?
    H14A C14 H14B . . 109.5 ?
    C11 C14 H14C . . 109.5 ?
    H14A C14 H14C . . 109.5 ?
    H14B C14 H14C . . 109.5 ?
    O1' S1' N1' . . 112.20(14) ?
    O1' S1' C1' . . 106.52(15) ?
    N1' S1' C1' . . 96.92(13) ?
    O2' S2' N2' . . 110.32(13) ?
    O2' S2' C7' . . 107.03(15) ?
    N2' S2' C7' . . 96.83(13) ?
    C5' N1' S1' . . 117.44(19) ?
    C5' N1' H1'N . . 110(2) ?
    S1' N1' H1'N . . 113(2) ?
    C6' N2' S2' . . 118.1(2) ?
    C2' C1' C3' . . 112.1(3) ?
    C2' C1' C4' . . 110.3(3) ?
    C3' C1' C4' . . 111.3(3) ?
    C2' C1' S1' . . 108.1(2) ?
    C3' C1' S1' . . 110.1(2) ?
    C4' C1' S1' . . 104.7(2) ?
    C1' C2' H2'1 . . 109.5 ?
    C1' C2' H2'2 . . 109.5 ?
    H2'1 C2' H2'2 . . 109.5 ?
    C1' C2' H2'3 . . 109.5 ?
    H2'1 C2' H2'3 . . 109.5 ?
    H2'2 C2' H2'3 . . 109.5 ?
    C1' C3' H3'1 . . 109.5 ?
    C1' C3' H3'2 . . 109.5 ?
    H3'1 C3' H3'2 . . 109.5 ?
    C1' C3' H3'3 . . 109.5 ?
    H3'1 C3' H3'3 . . 109.5 ?
    H3'2 C3' H3'3 . . 109.5 ?
    C1' C4' H4'1 . . 109.5 ?
    C1' C4' H4'2 . . 109.5 ?
    H4'1 C4' H4'2 . . 109.5 ?
    C1' C4' H4'3 . . 109.5 ?
    H4'1 C4' H4'3 . . 109.5 ?
    H4'2 C4' H4'3 . . 109.5 ?
    N1' C5' C6' . . 110.1(2) ?
    N1' C5' C11' . . 112.0(2) ?
    C6' C5' C11' . . 110.5(2) ?
    N1' C5' H5' . . 108.1 ?
    C6' C5' H5' . . 108.1 ?
    C11' C5' H5' . . 108.1 ?
    N2' C6' C5' . . 121.3(2) ?
    N2' C6' H6' . . 119.4 ?
    C5' C6' H6' . . 119.4 ?
    C9' C7' C10' . . 112.3(3) ?
    C9' C7' C8' . . 111.9(3) ?
    C10' C7' C8' . . 109.8(3) ?
    C9' C7' S2' . . 111.2(2) ?
    C10' C7' S2' . . 108.3(2) ?
    C8' C7' S2' . . 102.8(2) ?
    C7' C8' H8'1 . . 109.5 ?
    C7' C8' H8'2 . . 109.5 ?
    H8'1 C8' H8'2 . . 109.5 ?
    C7' C8' H8'3 . . 109.5 ?
    H8'1 C8' H8'3 . . 109.5 ?
    H8'2 C8' H8'3 . . 109.5 ?
    C7' C9' H9'1 . . 109.5 ?
    C7' C9' H9'2 . . 109.5 ?
    H9'1 C9' H9'2 . . 109.5 ?
    C7' C9' H9'3 . . 109.5 ?
    H9'1 C9' H9'3 . . 109.5 ?
    H9'2 C9' H9'3 . . 109.5 ?
    C7' C10' H10D . . 109.5 ?
    C7' C10' H10E . . 109.5 ?
    H10D C10' H10E . . 109.5 ?
    C7' C10' H10F . . 109.5 ?
    H10D C10' H10F . . 109.5 ?
    H10E C10' H10F . . 109.5 ?
    C12' C11' C13' . . 112.2(3) ?
    C12' C11' C14' . . 109.5(3) ?
    C13' C11' C14' . . 107.5(3) ?
    C12' C11' C5' . . 111.4(3) ?
    C13' C11' C5' . . 108.5(2) ?
    C14' C11' C5' . . 107.5(2) ?
    C11' C12' H12D . . 109.5 ?
    C11' C12' H12E . . 109.5 ?
    H12D C12' H12E . . 109.5 ?
    C11' C12' H12F . . 109.5 ?
    H12D C12' H12F . . 109.5 ?
    H12E C12' H12F . . 109.5 ?
    C11' C13' H13D . . 109.5 ?
    C11' C13' H13E . . 109.5 ?
    H13D C13' H13E . . 109.5 ?
    C11' C13' H13F . . 109.5 ?
    H13D C13' H13F . . 109.5 ?
    H13E C13' H13F . . 109.5 ?
    C11' C14' H14D . . 109.5 ?
    C11' C14' H14E . . 109.5 ?
    H14D C14' H14E . . 109.5 ?
    C11' C14' H14F . . 109.5 ?
    H14D C14' H14F . . 109.5 ?
    H14E C14' H14F . . 109.5 ?
loop_
    _geom_torsion_atom_site_label_1
    _geom_torsion_atom_site_label_2
    _geom_torsion_atom_site_label_3
    _geom_torsion_atom_site_label_4
    _geom_torsion_site_symmetry_1
    _geom_torsion_site_symmetry_2
    _geom_torsion_site_symmetry_3
    _geom_torsion_site_symmetry_4
    _geom_torsion
    _geom_torsion_publ_flag
    O1 S1 N1 C5 . . . . -74.9(2) ?
    C1 S1 N1 C5 . . . . 174.6(2) ?
    O2 S3 N2 C6 . . . . -17.2(2) ?
    C7 S3 N2 C6 . . . . -129.1(2) ?
    O1 S1 C1 C2 . . . . -176.6(2) ?
    N1 S1 C1 C2 . . . . -61.3(2) ?
    O1 S1 C1 C3 . . . . -53.7(2) ?
    N1 S1 C1 C3 . . . . 61.5(2) ?
    O1 S1 C1 C4 . . . . 64.4(3) ?
    N1 S1 C1 C4 . . . . 179.7(3) ?
    S1 N1 C5 C6 . . . . 115.5(2) ?
    S1 N1 C5 C11 . . . . -117.4(2) ?
    S3 N2 C6 C5 . . . . -174.66(18) ?
    N1 C5 C6 N2 . . . . -0.4(3) ?
    C11 C5 C6 N2 . . . . -126.5(3) ?
    O2 S3 C7 C9 . . . . -54.5(3) ?
    N2 S3 C7 C9 . . . . 59.9(2) ?
    O2 S3 C7 C10 . . . . -177.4(2) ?
    N2 S3 C7 C10 . . . . -62.9(2) ?
    O2 S3 C7 C8 . . . . 64.7(2) ?
    N2 S3 C7 C8 . . . . 179.2(2) ?
    N1 C5 C11 C12 . . . . -63.8(3) ?
    C6 C5 C11 C12 . . . . 61.8(3) ?
    N1 C5 C11 C13 . . . . 174.6(2) ?
    C6 C5 C11 C13 . . . . -59.8(3) ?
    N1 C5 C11 C14 . . . . 57.1(3) ?
    C6 C5 C11 C14 . . . . -177.3(2) ?
    O1' S1' N1' C5' . . . . -71.0(3) ?
    C1' S1' N1' C5' . . . . 178.0(2) ?
    O2' S2' N2' C6' . . . . -16.3(3) ?
    C7' S2' N2' C6' . . . . -127.3(2) ?
    O1' S1' C1' C2' . . . . -179.2(2) ?
    N1' S1' C1' C2' . . . . -63.5(2) ?
    O1' S1' C1' C3' . . . . -56.5(3) ?
    N1' S1' C1' C3' . . . . 59.1(3) ?
    O1' S1' C1' C4' . . . . 63.2(3) ?
    N1' S1' C1' C4' . . . . 178.8(2) ?
    S1' N1' C5' C6' . . . . 126.5(2) ?
    S1' N1' C5' C11' . . . . -110.2(2) ?
    S2' N2' C6' C5' . . . . -176.3(2) ?
    N1' C5' C6' N2' . . . . 0.9(4) ?
    C11' C5' C6' N2' . . . . -123.3(3) ?
    O2' S2' C7' C9' . . . . -49.8(3) ?
    N2' S2' C7' C9' . . . . 64.0(3) ?
    O2' S2' C7' C10' . . . . -173.7(2) ?
    N2' S2' C7' C10' . . . . -59.9(2) ?
    O2' S2' C7' C8' . . . . 70.2(2) ?
    N2' S2' C7' C8' . . . . -176.1(2) ?
    N1' C5' C11' C12' . . . . -65.0(3) ?
    C6' C5' C11' C12' . . . . 58.1(3) ?
    N1' C5' C11' C13' . . . . 171.0(3) ?
    C6' C5' C11' C13' . . . . -65.9(3) ?
    N1' C5' C11' C14' . . . . 54.9(3) ?
    C6' C5' C11' C14' . . . . 178.0(3) ?
loop_
    _geom_hbond_atom_site_label_D
    _geom_hbond_atom_site_label_H
    _geom_hbond_atom_site_label_A
    _geom_hbond_site_symmetry_A
    _geom_hbond_distance_DH
    _geom_hbond_distance_HA
    _geom_hbond_distance_DA
    _geom_hbond_angle_DHA
    _geom_hbond_publ_flag
    N1 H1N N2 . 0.84(2) 2.19(2) 2.697(3) 118.5(17) yes
    N1' H1'N N2' . 0.84(2) 2.18(3) 2.672(3) 118(2) yes
data_global
_journal_date_recd_electronic     2008-08-27
_journal_date_accepted     2008-09-03
_journal_name_full     'Acta Crystallographica, Section E'
_journal_year     2008
_journal_volume     64
_journal_issue     10
_journal_page_first     o1913
_journal_page_last     o1913
_journal_paper_category     QO
_journal_coeditor_code     BT2777
_publ_contact_author_name     'Xiaoxia Sun'
_publ_contact_author_address
;
Experimental Chemistry Center
Nanchang University
Nanchang 330031
People's Republic of China
;
_publ_contact_author_email     sunxiaoxia77@yahoo.cn.
_publ_contact_author_fax     '086 791 3826894'
_publ_contact_author_phone     '086 791 3805183'
_publ_section_title
;\
(<i>R</i>)-<i>N</i>-{2-<i>tert</i>-Butyl-2-[(<i>R</i>)-<i>tert</i>-\
butylsulfonamido]ethylidene}-<i>tert</i>-butanesulfonamide
;
loop_
    _publ_author_name
    _publ_author_address
    'Yu Hu'
;
Experimental Chemistry Center
Nanchang University
Nanchang 330031
People's Republic of China
;
    'Xiao-Xia Sun'
;
Jiangxi Key Laboratory of Organic Chemistry
Jiangxi Science and Technology Normal University
Nanchang 330013
People's Republic of China
;
    'Cong-Bin Fan'
;
Jiangxi Key Laboratory of Organic Chemistry
Jiangxi Science and Technology Normal University
Nanchang 330013
People's Republic of China
;
