# Supplementary material for: (R)-N-{2-tert-Butyl-2-[(R)-tert-butyl­sulfonamido]ethylidene}-tert-butane­sulfonamide
Source: Acta Crystallogr Sect E Struct Rep Online. 2008 Sep 13;64(Pt 10):o1913. doi: 10.1107/S1600536808028225 (PMC2959383; doi:10.1107/S1600536808028225)
Supplement: Supplementary file 2 [file e-64-o1913-Isup2.hkl]

# 
# h,k,l, Fc-squared, Fo-squared, sigma(Fo-squared) and status flag 
# 
data_I
_shelx_title ' C:\XSCANS\Y1924 in     P2(1)' 
_shelx_refln_list_code          4 
_shelx_F_calc_maximum      162.40 
_exptl_crystal_F_000       704.00 
_reflns_d_resolution_high  0.8255 
 
loop_ 
 _symmetry_equiv_pos_as_xyz 
 'x, y, z' 
 '-x, y+1/2, -z' 
 
_cell_length_a     9.7140 
_cell_length_b    18.4890 
_cell_length_c    11.1690 
_cell_angle_alpha  90.000 
_cell_angle_beta  109.230 
_cell_angle_gamma  90.000 
 
_shelx_F_squared_multiplier     1.000 
 
loop_ 
 _refln_index_h 
 _refln_index_k 
 _refln_index_l 
 _refln_F_squared_calc 
 _refln_F_squared_meas 
 _refln_F_squared_sigma 
 _refln_observed_status 
   1 -21   0       62.70       70.20     14.04 o 
   2 -21   0        9.36       -3.51     11.41 o 
   3 -21   0        0.36        6.36     12.28 o 
   0 -20   0       60.43       74.80     12.72 o 
   1 -20   0        6.01        8.56     10.97 o 
   2 -20   0       33.61       43.21     12.28 o 
   3 -20   0        8.72       13.60     11.63 o 
   4 -20   0       32.92       42.56     13.16 o 
   1 -19   0       96.42      107.49     13.82 o 
   2 -19   0       20.49       26.32     11.19 o 
   3 -19   0        2.41       -0.88     10.53 o 
   4 -19   0       21.66        2.85     12.28 o 
   5 -19   0       29.03       31.15     12.72 o 
   0 -18   0      129.55      135.79     13.82 o 
   1 -18   0       15.41        5.48     10.09 o 
   2 -18   0       29.84       25.89      9.87 o 
   3 -18   0       36.20       43.87     10.97 o 
   4 -18   0       26.06       24.13     10.53 o 
   5 -18   0       23.75        9.21     10.97 o 
   6 -18   0        6.90        1.75     12.28 o 
   1 -17   0        4.39       14.26     10.09 o 
   2 -17   0      110.76       89.72     11.63 o 
   3 -17   0       12.27       10.09      9.21 o 
   4 -17   0       35.03       37.73     10.53 o 
   5 -17   0       34.87       40.14     11.63 o 
   6 -17   0       67.16       65.15     14.48 o 
   0 -16   0      293.88      305.62     15.14 o 
   1 -16   0      139.73      144.35     12.72 o 
   2 -16   0      151.99      152.47     12.94 o 
   3 -16   0       43.23       39.27     10.09 o 
   4 -16   0      192.86      186.48     13.82 o 
   5 -16   0        3.79        2.63      9.65 o 
   6 -16   0       31.25       25.45     12.07 o 
   7 -16   0        4.98        4.17     12.28 o 
   1 -15   0      300.61      322.74     15.14 o 
   2 -15   0      130.74      145.01     12.72 o 
   3 -15   0      155.60      171.34     13.60 o 
   4 -15   0       99.12      105.96     12.94 o 
   5 -15   0       89.17       82.05     12.50 o 
   6 -15   0       59.80       53.96     12.28 o 
   7 -15   0       22.93       25.88     11.19 o 
   0 -14   0      145.13      149.18     11.19 o 
   1 -14   0       16.65       15.36      8.12 o 
   2 -14   0      201.31      190.21     12.29 o 
   3 -14   0       31.44       28.08      9.43 o 
   4 -14   0      145.11      123.51     12.72 o 
   5 -14   0       11.15        8.99      8.56 o 
   6 -14   0       50.14       51.77     11.41 o 
   7 -14   0       12.63       12.94     10.75 o 
   8 -14   0        3.27        8.56     12.06 o 
   1 -13   0       78.29       75.68      8.99 o 
   2 -13   0      138.46      132.29     10.75 o 
   3 -13   0      179.65      193.50     11.63 o 
   4 -13   0      107.32      102.45     11.19 o 
   5 -13   0      120.07      112.76     12.07 o 
   6 -13   0       37.07       38.39     10.31 o 
   7 -13   0       27.55       19.96     10.53 o 
   8 -13   0        7.73       12.50     11.19 o 
   0 -12   0      256.61      252.75     10.53 o 
   1 -12   0      116.11      100.92      8.78 o 
   2 -12   0       42.59       46.94      7.68 o 
   3 -12   0      258.07      248.36     12.29 o 
   4 -12   0      729.52      691.75     19.53 o 
   5 -12   0      166.28      170.24     12.72 o 
   6 -12   0        9.53       10.97      9.21 o 
   7 -12   0       11.49        9.21     10.09 o 
   8 -12   0       14.64       23.69     11.41 o 
   9 -12   0       25.77       26.32     12.50 o 
   1 -11   0     1198.06     1129.49     19.54 o 
   2 -11   0     1110.18     1055.16     19.32 o 
   3 -11   0      458.53      493.29     14.70 o 
   4 -11   0        2.16        2.63      7.68 o 
   5 -11   0      205.11      182.31     13.16 o 
   6 -11   0      163.43      174.85     13.82 o 
   7 -11   0       52.13       45.19     11.41 o 
   8 -11   0       38.81       35.54     11.63 o 
   9 -11   0        5.90       -1.97     12.50 o 
   0 -10   0     3436.30     3766.87     32.35 o 
   1 -10   0      295.24      313.99     11.19 o 
   2 -10   0      450.54      474.66     12.95 o 
   3 -10   0       18.22       14.04      6.36 o 
   4 -10   0      161.59      139.53     10.09 o 
   5 -10   0      273.66      268.77     13.38 o 
   6 -10   0      451.59      412.73     17.99 o 
   7 -10   0       27.10       39.92     10.31 o 
   8 -10   0        9.71       12.06     11.19 o 
   9 -10   0       37.70       32.90     12.72 o 
   1  -9   0      253.18      247.50      9.65 o 
   2  -9   0      659.56      656.95     14.27 o 
   3  -9   0      327.41      304.34     10.97 o 
   4  -9   0      237.46      241.34     10.97 o 
   5  -9   0      106.98      114.73     10.09 o 
   6  -9   0      285.30      318.57     15.14 o 
   7  -9   0      135.44      130.53     12.94 o 
   8  -9   0       48.52       40.58     11.41 o 
   9  -9   0       13.87       17.33     12.72 o 
   0  -8   0       14.23       16.67      4.61 o 
   1  -8   0      245.25      252.33      8.56 o 
   2  -8   0       62.98       57.92      6.58 o 
   3  -8   0       44.29       54.84      7.02 o 
   4  -8   0       10.51        6.14      5.92 o 
   5  -8   0      116.49      127.90      9.87 o 
   6  -8   0       95.28       86.65     10.53 o 
   7  -8   0      114.21      133.60     12.94 o 
   8  -8   0       15.86       28.08     10.97 o 
   9  -8   0       42.69       38.17     12.94 o 
  10  -8   0       31.12       26.10     14.04 o 
   1  -7   0     1493.57     1491.97     16.70 o 
   2  -7   0      484.41      543.21     11.41 o 
   3  -7   0      436.13      485.87     12.07 o 
   4  -7   0      106.92      125.27      8.78 o 
   5  -7   0       90.25       77.44      8.34 o 
   6  -7   0      193.99      214.34     12.51 o 
   7  -7   0      512.88      476.16     18.87 o 
   8  -7   0       68.97       40.36     11.85 o 
   9  -7   0       95.82       94.77     14.70 o 
  10  -7   0       34.79       40.80     13.60 o 
   0  -6   0     8874.27     8519.50     35.33 o 
   1  -6   0     3162.39     3239.83     22.47 o 
   2  -6   0     2973.47     3049.74     23.56 o 
   3  -6   0     2307.26     2332.19     22.87 o 
   4  -6   0     1105.19     1032.46     17.57 o 
   5  -6   0      239.46      230.81     10.97 o 
   6  -6   0      325.93      323.19     14.04 o 
   7  -6   0      522.65      496.57     19.09 o 
   8  -6   0      113.29      127.46     13.38 o 
   9  -6   0        0.91       -5.26     11.19 o 
  10  -6   0       29.26       32.03     13.82 o 
   1  -5   0        6.01        4.61      3.29 o 
   2  -5   0     2596.65     2575.99     20.25 o 
   3  -5   0     2522.85     2565.77     22.88 o 
   4  -5   0     1663.38     1710.86     21.09 o 
   5  -5   0      474.51      472.47     13.61 o 
   6  -5   0      489.60      472.89     15.58 o 
   7  -5   0       83.01       98.06     11.41 o 
   8  -5   0       52.29       62.74     11.63 o 
   9  -5   0       10.83        1.75     11.41 o 
  10  -5   0       43.63       51.99     14.48 o 
   0  -4   0     2645.29     2600.52     15.89 o 
   1  -4   0       25.50       23.47      3.51 o 
   2  -4   0     1167.52     1216.39     13.19 o 
   3  -4   0      842.57      836.64     12.96 o 
   4  -4   0        4.96        9.21      5.48 o 
   5  -4   0      470.33      498.15     13.39 o 
   6  -4   0       45.46       49.36      7.90 o 
   7  -4   0      127.76      119.78     11.41 o 
   8  -4   0       62.89       70.64     11.85 o 
   9  -4   0       69.06       78.97     13.16 o 
  10  -4   0        3.69        5.05     12.28 o 
   1  -3   0      502.28      567.53      7.25 o 
   2  -3   0      107.53      106.19      5.05 o 
   3  -3   0      477.40      493.22      9.88 o 
   4  -3   0      130.65      131.85      7.02 o 
   5  -3   0       13.18       19.74      6.14 o 
   6  -3   0       32.88       32.25      7.90 o 
   7  -3   0       24.91       20.40      8.77 o 
   8  -3   0      158.80      164.54     14.48 o 
   9  -3   0       33.86       19.08     12.07 o 
  10  -3   0       31.49       39.71     12.72 o 
   0  -2   0      165.38      164.42      3.29 o 
   1  -2   0     1101.97     1033.22      8.58 o 
   2  -2   0      112.13      123.09      4.83 o 
   3  -2   0      316.03      296.49      7.90 o 
   4  -2   0      319.03      330.69      9.22 o 
   5  -2   0      201.18      197.24      8.78 o 
   6  -2   0      146.95      146.99      9.43 o 
   7  -2   0       45.53       43.43      8.99 o 
   8  -2   0        1.13        7.46      9.43 o 
   9  -2   0       68.75       78.97     13.16 o 
  10  -2   0       15.42       10.31     12.72 o 
   1  -1   0     7563.22     7702.35     98.45 o 
   2  -1   0     2482.09     2445.59     15.88 o 
   3  -1   0      766.06      837.58     11.64 o 
   4  -1   0      198.56      181.89      7.68 o 
   5  -1   0      284.45      268.13     10.09 o 
   6  -1   0       38.60       35.32      7.24 o 
   7  -1   0      119.65      113.42     10.75 o 
   8  -1   0      142.73      157.51     13.38 o 
   9  -1   0       42.94       34.88     12.72 o 
  10  -1   0       36.94       41.90     13.16 o 
   1   0   0    10684.11    11018.81     79.57 o 
   2   0   0    26373.85    27540.37    179.34 o 
   3   0   0     4753.79     4920.98     19.29 o 
   4   0   0      117.25      127.47      4.65 o 
   5   0   0        1.15        1.54      4.39 o 
   6   0   0       48.81       45.62      5.04 o 
   7   0   0      522.08      563.60     12.33 o 
   8   0   0      118.27      100.77      9.00 o 
   9   0   0        9.78       16.78      7.76 o 
  10   0   0        5.36        8.87      8.37 o 
  11   0   0        1.87        6.80     12.72 o 
   1   1   0     7557.07     8009.93    100.70 o 
   2   1   0     2452.92     2457.13     15.88 o 
   3   1   0      806.22      867.71     12.08 o 
   4   1   0      200.73      193.30      7.90 o 
   5   1   0      275.77      273.61      9.87 o 
   6   1   0       35.91       35.54      7.46 o 
   7   1   0      117.78      111.01     11.41 o 
   8   1   0      148.01      148.30     13.38 o 
   9   1   0       41.08       42.78     11.85 o 
  10   1   0       36.14       28.96     12.94 o 
  11   1   0        0.81       -3.95     12.28 o 
   0   2   0      170.20      163.77      3.29 o 
   1   2   0     1122.34     1060.58      8.59 o 
   2   2   0      115.74      132.52      5.05 o 
   3   2   0      330.37      327.22      8.12 o 
   4   2   0      313.51      313.79      9.22 o 
   5   2   0      200.89      217.43      9.21 o 
   6   2   0      148.86      148.09      9.65 o 
   7   2   0       46.20       41.68      8.99 o 
   8   2   0        1.03        3.51     10.09 o 
   9   2   0       66.92       63.62     13.16 o 
  10   2   0       15.19        9.65     12.50 o 
  11   2   0        2.20        0.44     12.28 o 
   1   3   0      505.92      570.39      7.47 o 
   2   3   0      106.26      108.17      5.05 o 
   3   3   0      477.77      485.32      9.88 o 
   4   3   0      132.16      142.82      7.02 o 
   5   3   0       12.89       15.57      6.36 o 
   6   3   0       32.31       33.12      7.68 o 
   7   3   0       23.93       30.05      9.21 o 
   8   3   0      159.41      154.66     14.48 o 
   9   3   0       34.00       25.23     12.28 o 
  10   3   0       30.65       29.18     12.94 o 
  11   3   0        5.19        4.61     12.06 o 
   0   4   0     2652.04     2638.29     16.11 o 
   1   4   0       22.86       23.47      3.51 o 
   2   4   0     1158.05     1222.08     13.41 o 
   3   4   0      851.47      886.27     13.18 o 
   4   4   0        5.80       11.85      5.05 o 
   5   4   0      478.09      520.09     13.39 o 
   6   4   0       41.90       49.58      8.56 o 
   7   4   0      127.43      113.64     11.63 o 
   8   4   0       65.13       72.61     12.28 o 
   9   4   0       67.67       45.85     12.72 o 
  10   4   0        3.57        3.51     11.41 o 
   1   5   0        5.72        6.36      3.29 o 
   2   5   0     2549.37     2569.65     20.25 o 
   3   5   0     2573.97     2657.44     23.32 o 
   4   5   0     1659.72     1700.75     21.09 o 
   5   5   0      461.65      431.64     13.17 o 
   6   5   0      497.21      457.31     14.92 o 
   7   5   0       80.22       97.18     11.41 o 
   8   5   0       51.83       39.71     11.63 o 
   9   5   0       11.17        5.48     10.53 o 
  10   5   0       43.99       51.55     14.48 o 
   0   6   0     9004.01     8767.16     36.01 o 
   1   6   0     3140.37     3247.66     22.47 o 
   2   6   0     3037.01     3196.62     24.22 o 
   3   6   0     2296.88     2374.39     23.09 o 
   4   6   0     1115.12     1075.73     17.79 o 
   5   6   0      237.35      217.43     10.75 o 
   6   6   0      312.91      319.02     13.38 o 
   7   6   0      517.88      547.70     18.87 o 
   8   6   0      112.91      111.66     13.16 o 
   9   6   0        1.07        1.75     11.63 o 
  10   6   0       29.11       23.47     12.50 o 
   1   7   0     1474.06     1471.06     16.92 o 
   2   7   0      467.48      513.79     11.41 o 
   3   7   0      430.07      486.09     11.85 o 
   4   7   0      106.23      120.22      7.90 o 
   5   7   0       93.71       80.51      8.99 o 
   6   7   0      186.89      189.99     11.63 o 
   7   7   0      508.73      481.86     18.87 o 
   8   7   0       70.22       58.13     12.07 o 
   9   7   0       94.57       78.32     13.82 o 
  10   7   0       35.24       30.27     14.26 o 
   0   8   0       14.48       20.40      4.83 o 
   1   8   0      239.78      239.17      8.56 o 
   2   8   0       61.78       57.70      6.58 o 
   3   8   0       41.16       43.87      6.58 o 
   4   8   0       11.49        9.65      6.80 o 
   5   8   0      115.23      105.30      9.43 o 
   6   8   0       92.92       93.89     10.97 o 
   7   8   0      115.45      124.39     13.38 o 
   8   8   0       16.76       10.97     11.19 o 
   9   8   0       42.12       23.91     11.85 o 
  10   8   0       31.45       42.56     14.26 o 
   1   9   0      262.49      267.47      9.43 o 
   2   9   0      651.65      663.96     14.27 o 
   3   9   0      319.66      334.40     10.97 o 
   4   9   0      239.58      193.95     10.97 o 
   5   9   0      107.77      108.15     10.09 o 
   6   9   0      285.13      253.85     15.36 o 
   7   9   0      135.40      117.15     13.60 o 
   8   9   0       48.17       31.15     11.85 o 
   9   9   0       13.39        2.85     11.41 o 
  10   9   0        7.43       14.04     12.94 o 
   0  10   0     3470.29     3912.43     32.57 o 
   1  10   0      299.95      303.24     11.19 o 
   2  10   0      453.57      449.42     12.73 o 
   3  10   0       20.09       16.45      6.58 o 
   4  10   0      163.89      136.90     10.09 o 
   5  10   0      268.50      263.06     13.38 o 
   6  10   0      449.18      449.15     18.21 o 
   7  10   0       25.98       26.32     10.75 o 
   8  10   0        9.38       20.40     10.53 o 
   9  10   0       38.00       42.34     12.07 o 
   1  11   0     1202.32     1140.03     19.76 o 
   2  11   0     1102.91     1067.89     19.54 o 
   3  11   0      468.90      458.40     14.92 o 
   4  11   0        2.12        2.19      7.68 o 
   5  11   0      199.23      190.43     12.51 o 
   6  11   0      157.25      157.08     13.16 o 
   7  11   0       52.25       57.91     11.19 o 
   8  11   0       39.17       31.81     10.97 o 
   9  11   0        5.74       12.72     11.63 o 
   0  12   0      249.90      263.06     10.97 o 
   1  12   0      116.76       89.95      8.78 o 
   2  12   0       44.98       44.75      7.46 o 
   3  12   0      261.41      268.55     13.16 o 
   4  12   0      731.35      711.50     19.53 o 
   5  12   0      167.81      174.19     13.38 o 
   6  12   0        8.45        4.17     10.09 o 
   7  12   0       12.12        8.34      9.87 o 
   8  12   0       14.97       26.10     11.63 o 
   9  12   0       25.70       25.67     12.72 o 
   1  13   0       81.64       82.92      8.77 o 
   2  13   0      138.00      140.84     10.75 o 
   3  13   0      181.94      166.73     12.07 o 
   4  13   0      109.34      105.30     11.41 o 
   5  13   0      122.03      116.71     12.50 o 
   6  13   0       35.82       39.05     10.09 o 
   7  13   0       27.66       33.56     10.75 o 
   8  13   0        8.22        0.66     10.97 o 
   9  13   0       13.81        9.43     12.72 o 
   0  14   0      143.42      151.81     11.41 o 
   1  14   0       17.53       28.08      8.77 o 
   2  14   0      202.17      190.65     12.29 o 
   3  14   0       32.49       33.56      9.43 o 
   4  14   0      147.32      147.86     12.29 o 
   5  14   0       10.96       14.26      9.87 o 
   6  14   0       49.55       57.04     10.97 o 
   7  14   0       12.84       20.84     11.85 o 
   8  14   0        2.96        5.92     12.06 o 
   1  15   0      295.23      312.21     14.92 o 
   2  15   0      131.59      153.13     12.94 o 
   3  15   0      155.14      154.44     13.16 o 
   4  15   0      102.14      126.36     12.72 o 
   5  15   0       90.17       96.96     12.72 o 
   6  15   0       60.32       52.65     11.85 o 
   7  15   0       22.91       26.10     12.28 o 
   8  15   0        4.44       -0.66     12.50 o 
   0  16   0      297.55      276.22     15.14 o 
   1  16   0      140.20      119.34     12.50 o 
   2  16   0      148.58      132.29     13.16 o 
   3  16   0       44.72       54.84     10.75 o 
   4  16   0      197.05      224.87     14.92 o 
   5  16   0        3.84        1.54     10.31 o 
   6  16   0       31.01       14.26     12.07 o 
   7  16   0        5.14        9.65     12.72 o 
   1  17   0        3.90        2.85      9.43 o 
   2  17   0      110.24       85.34     12.07 o 
   3  17   0       12.83        5.26      9.43 o 
   4  17   0       34.42       18.43     10.31 o 
   5  17   0       33.92       46.51     11.63 o 
   6  17   0       67.75       66.47     14.04 o 
   7  17   0       12.66       21.72     12.50 o 
   0  18   0      134.71      136.23     13.60 o 
   1  18   0       17.32        7.68     10.53 o 
   2  18   0       29.46       26.76     10.09 o 
   3  18   0       35.43       24.79     11.19 o 
   4  18   0       24.43       20.18     11.19 o 
   5  18   0       22.78       28.74     12.28 o 
   6  18   0        6.78       -5.92     12.72 o 
   1  19   0       96.80      120.00     13.38 o 
   2  19   0       19.98       19.74     11.19 o 
   3  19   0        2.22        3.95     10.75 o 
   4  19   0       21.14       20.40     12.07 o 
   5  19   0       28.88       37.07     12.94 o 
   0  20   0       61.94       72.61     12.94 o 
   1  20   0        5.81        8.56     12.06 o 
   2  20   0       34.05       25.89     12.28 o 
   3  20   0        8.67        6.14     11.41 o 
   4  20   0       33.37       41.24     11.63 o 
   5  20   0        4.72        5.70     12.72 o 
   1  21   0       63.54       68.66     14.26 o 
   2  21   0        9.44       16.23     13.16 o 
   3  21   0        0.33       -3.07     12.28 o 
   0  22   0       20.45        5.05     12.07 o 
   1  22   0       16.93       14.48     13.38 o 
   2  22   0       21.91       26.10     12.72 o 
  -3 -21   1       37.35       46.51     13.38 o 
  -2 -21   1       10.57       12.72     12.28 o 
  -1 -21   1        3.94       14.48     12.28 o 
   0 -21   1        8.79       13.44      8.60 o 
   1 -21   1       27.06       16.23     12.07 o 
   2 -21   1       25.05       17.77     12.94 o 
  -4 -20   1       72.50       66.25     13.16 o 
  -3 -20   1       14.18       17.55     11.63 o 
  -2 -20   1       52.68       72.61     12.94 o 
  -1 -20   1       86.51       94.77     13.82 o 
   0 -20   1        3.17        2.98      7.74 o 
   1 -20   1       17.50       21.94     12.28 o 
   2 -20   1       90.22       95.87     13.82 o 
   3 -20   1       87.26       84.90     14.26 o 
   4 -20   1       27.19       31.37     14.26 o 
  -5 -19   1       38.55       32.90     12.72 o 
  -4 -19   1       55.36       59.01     12.50 o 
  -3 -19   1       91.82      102.23     13.38 o 
  -2 -19   1       20.66       28.52     10.75 o 
  -1 -19   1       17.04       26.32     10.31 o 
   0 -19   1       21.56       18.83      7.82 o 
   1 -19   1       48.20       57.04     12.50 o 
   2 -19   1       26.29       22.59     12.50 o 
   3 -19   1       46.18       55.28     12.72 o 
   4 -19   1       49.63       48.26     13.82 o 
   5 -19   1       12.66       13.16     13.60 o 
  -6 -18   1       48.68       49.14     14.04 o 
  -5 -18   1       14.48       18.65     11.19 o 
  -4 -18   1       46.21       48.04     11.63 o 
  -3 -18   1       43.25       39.92     10.97 o 
  -2 -18   1        5.60        9.43     10.31 o 
  -1 -18   1      173.28      178.80     14.26 o 
   0 -18   1        7.36        6.26      7.52 o 
   1 -18   1      127.94      127.24     13.60 o 
   2 -18   1       10.78        8.12     10.75 o 
   3 -18   1       25.99       40.58     11.41 o 
   4 -18   1       24.97       37.95     11.63 o 
   5 -18   1       84.22       86.65     14.92 o 
  -7 -17   1        8.59       -2.41     12.94 o 
  -6 -17   1       17.53       16.01     12.06 o 
  -5 -17   1       18.92       19.08     10.53 o 
  -4 -17   1       30.69       35.98     10.75 o 
  -3 -17   1       22.32       27.64      9.87 o 
  -2 -17   1       50.14       38.17     10.97 o 
  -1 -17   1       21.94       40.80     10.09 o 
   0 -17   1      130.40      141.77      9.62 o 
   1 -17   1       13.17       10.09     10.09 o 
   2 -17   1      158.57      153.79     13.82 o 
   3 -17   1       11.90        7.24     10.31 o 
   4 -17   1       21.68       14.92     10.53 o 
   5 -17   1       11.67        3.95     10.75 o 
   6 -17   1       48.56       49.58     13.38 o 
  -7 -16   1        2.39       -4.39     11.41 o 
  -6 -16   1       23.08       21.72     11.41 o 
  -5 -16   1       62.76       63.62     11.85 o 
  -4 -16   1        7.87       10.09      9.87 o 
  -3 -16   1       16.74        4.61     10.31 o 
  -2 -16   1       56.61       56.82     10.97 o 
  -1 -16   1      291.78      277.32     15.14 o 
   0 -16   1      119.83      119.16      9.32 o 
   1 -16   1       67.48       84.02     11.41 o 
   2 -16   1       67.10       86.65     11.41 o 
   3 -16   1       10.48       21.28     10.31 o 
   4 -16   1        2.11        6.80      9.65 o 
   5 -16   1        2.79        3.51      9.87 o 
   6 -16   1       46.61       52.65     12.94 o 
   7 -16   1       10.80        6.80     12.94 o 
  -8 -15   1        3.96       12.94     11.63 o 
  -7 -15   1       17.06       22.16     11.19 o 
  -6 -15   1       61.83       64.06     12.07 o 
  -5 -15   1       21.04       25.88     10.53 o 
  -4 -15   1      153.92      152.91     12.72 o 
  -3 -15   1      649.95      589.43     20.19 o 
  -2 -15   1      211.39      206.45     14.04 o 
  -1 -15   1      105.24       94.77     11.41 o 
   0 -15   1      428.97      438.66     11.94 o 
   1 -15   1      328.24      305.85     14.70 o 
   2 -15   1       84.98       84.68     10.75 o 
   3 -15   1       49.95       40.14     10.31 o 
   4 -15   1       67.91       69.76     11.41 o 
   5 -15   1        6.60        8.56     10.09 o 
   6 -15   1        5.20        5.92     10.31 o 
   7 -15   1        2.92       -1.75     11.41 o 
  -8 -14   1       26.59       39.27     12.94 o 
  -7 -14   1       20.70       36.41     11.41 o 
  -6 -14   1       48.55       48.48     10.97 o 
  -5 -14   1       20.40       10.53      9.21 o 
  -4 -14   1      269.84      249.45     14.70 o 
  -3 -14   1      592.54      538.95     18.65 o 
  -2 -14   1      718.51      645.88     20.19 o 
  -1 -14   1     1690.34     1644.38     27.67 o 
   0 -14   1       86.94       93.44     13.05 o 
   1 -14   1      105.35      118.02     10.53 o 
   2 -14   1      213.81      210.18     12.72 o 
   3 -14   1       88.13       85.34     11.19 o 
   4 -14   1       63.92       89.28     10.97 o 
   5 -14   1       87.23       96.52     12.28 o 
   6 -14   1       48.22       61.86     12.50 o 
   7 -14   1       58.92       62.30     12.50 o 
   8 -14   1        0.25       -4.39     11.85 o 
  -9 -13   1       11.35       14.92     12.94 o 
  -8 -13   1        9.41       10.31     11.63 o 
  -7 -13   1       63.89       53.09     11.85 o 
  -6 -13   1       48.25       36.42     10.09 o 
  -5 -13   1      178.42      159.71     13.38 o 
  -4 -13   1      346.27      342.94     16.02 o 
  -3 -13   1      657.71      649.37     18.87 o 
  -2 -13   1      283.10      277.77     12.94 o 
  -1 -13   1       13.74       17.33      8.12 o 
   0 -13   1      213.06      215.42      7.91 o 
   1 -13   1       18.91       17.77      7.68 o 
   2 -13   1      225.07      214.57     11.63 o 
   3 -13   1       53.06       53.75      9.21 o 
   4 -13   1      163.94      167.83     12.72 o 
   5 -13   1       23.86       21.06      9.87 o 
   6 -13   1       36.14       36.20     11.63 o 
   7 -13   1       11.28       20.84     12.50 o 
   8 -13   1       13.86       23.69     12.28 o 
  -9 -12   1        0.36        2.41     12.06 o 
  -8 -12   1        1.81        7.90     11.19 o 
  -7 -12   1       16.66       10.09      9.65 o 
  -6 -12   1       72.47       59.23     10.97 o 
  -5 -12   1      277.61      243.09     15.36 o 
  -4 -12   1      347.24      320.56     15.14 o 
  -3 -12   1      130.13      132.73     10.53 o 
  -2 -12   1      144.67      138.43      9.87 o 
  -1 -12   1      167.61      150.06      9.43 o 
   0 -12   1       51.63       56.05      5.18 o 
   1 -12   1      100.13       94.99      8.34 o 
   2 -12   1       59.91       57.91      8.12 o 
   3 -12   1      340.82      336.36     14.26 o 
   4 -12   1      174.92      180.33     12.50 o 
   5 -12   1      312.37      314.84     15.58 o 
   6 -12   1       64.68       57.91     11.19 o 
   7 -12   1       23.77       15.14     11.19 o 
   8 -12   1       10.87       14.04     12.50 o 
  -9 -11   1        8.68        9.87     11.19 o 
  -8 -11   1       18.16       13.82     10.53 o 
  -7 -11   1        3.25       10.53      8.77 o 
  -6 -11   1      131.88      126.36     12.72 o 
  -5 -11   1      271.60      268.11     14.26 o 
  -4 -11   1       75.42       56.16      8.99 o 
  -3 -11   1      289.27      263.95     12.29 o 
  -2 -11   1      131.95      138.43      9.21 o 
  -1 -11   1      187.61      196.14     10.09 o 
   0 -11   1       29.98       28.69      4.71 o 
   1 -11   1       65.84       78.54      7.46 o 
   2 -11   1       32.44       36.20      7.02 o 
   3 -11   1      128.25      137.77      9.87 o 
   4 -11   1      342.80      333.94     14.70 o 
   5 -11   1       54.15       61.20     10.53 o 
   6 -11   1      142.71      155.32     13.60 o 
   7 -11   1        1.04        1.10     10.53 o 
   8 -11   1        6.99       10.75     10.53 o 
   9 -11   1        7.45        0.00     11.41 o 
  -9 -10   1        9.72        8.56     11.19 o 
  -8 -10   1       37.94       49.80     10.75 o 
  -7 -10   1       26.83       17.77      9.87 o 
  -6 -10   1      463.55      403.30     17.55 o 
  -5 -10   1      427.41      446.09     15.58 o 
  -4 -10   1      196.59      198.33     10.75 o 
  -3 -10   1      102.47      113.20      8.56 o 
  -2 -10   1      458.90      425.29     12.73 o 
  -1 -10   1     1146.32     1146.22     18.44 o 
   0 -10   1      667.64      665.57     10.40 o 
   1 -10   1     1064.46     1084.42     18.44 o 
   2 -10   1      189.46      200.09      9.43 o 
   3 -10   1      211.61      219.84     10.53 o 
   4 -10   1      120.08      121.10      9.65 o 
   5 -10   1      283.21      273.81     14.26 o 
   6 -10   1      194.61      202.49     14.48 o 
   7 -10   1       49.84       47.60     11.41 o 
   8 -10   1       17.42       30.49     11.19 o 
   9 -10   1        1.14       11.63     12.28 o 
 -10  -9   1       13.99       27.86     12.06 o 
  -9  -9   1       12.75       10.09     11.41 o 
  -8  -9   1       20.53       11.63     10.53 o 
  -7  -9   1       39.23       42.34     10.53 o 
  -6  -9   1      731.89      718.74     20.41 o 
  -5  -9   1      490.40      474.42     15.14 o 
  -4  -9   1      527.30      511.10     14.70 o 
  -3  -9   1      285.16      266.81     10.31 o 
  -2  -9   1     2284.99     2409.04     25.50 o 
  -1  -9   1      390.93      475.32     11.63 o 
   0  -9   1     1823.70     1909.88     15.54 o 
   1  -9   1     7422.56     7659.15     43.96 o 
   2  -9   1      271.64      275.58     10.53 o 
   3  -9   1     1407.08     1397.15     21.52 o 
   4  -9   1      472.62      451.82     14.26 o 
   5  -9   1      116.90      128.99     10.75 o 
   6  -9   1      178.41      187.35     13.38 o 
   7  -9   1       20.51       27.42     10.31 o 
   8  -9   1       11.08        6.80     11.19 o 
   9  -9   1       71.95       90.60     14.70 o 
 -10  -8   1       33.76       32.25     12.94 o 
  -9  -8   1       17.89       20.40     11.85 o 
  -8  -8   1      245.60      185.39     15.36 o 
  -7  -8   1       93.93      105.30     12.50 o 
  -6  -8   1      112.15       98.94     10.97 o 
  -5  -8   1      400.92      381.58     13.82 o 
  -4  -8   1     1335.11     1372.07     21.08 o 
  -3  -8   1       36.23       39.05      6.36 o 
  -2  -8   1     1679.61     1633.95     19.78 o 
  -1  -8   1      267.48      297.32      9.22 o 
   0  -8   1       40.03       48.36      9.98 o 
   1  -8   1     1486.39     1596.80     19.33 o 
   2  -8   1     2244.33     2346.28     24.62 o 
   3  -8   1      592.01      608.82     14.05 o 
   4  -8   1      342.78      353.05     12.51 o 
   5  -8   1      411.91      418.88     14.92 o 
   6  -8   1      235.75      234.53     14.70 o 
   7  -8   1      431.59      407.89     18.65 o 
   8  -8   1       25.54       16.45     10.75 o 
   9  -8   1        9.21       -0.66     12.06 o 
 -10  -7   1       50.82       47.82     12.72 o 
  -9  -7   1       32.89       39.71     12.07 o 
  -8  -7   1      109.44      111.88     13.16 o 
  -7  -7   1      435.59      422.16     17.55 o 
  -6  -7   1        0.19        8.34      7.24 o 
  -5  -7   1       46.82       49.14      7.90 o 
  -4  -7   1      816.62      855.68     16.24 o 
  -3  -7   1      115.67      135.36      7.90 o 
  -2  -7   1     1128.11     1147.83     16.03 o 
  -1  -7   1      310.63      294.71      8.34 o 
   0  -7   1     2266.49     2293.02     23.10 o 
   1  -7   1      511.61      540.17     10.97 o 
   2  -7   1     1999.05     2037.31     21.76 o 
   3  -7   1      205.94      202.73      9.00 o 
   4  -7   1      354.73      386.63     12.07 o 
   5  -7   1      354.76      358.09     13.60 o 
   6  -7   1      373.57      346.02     15.58 o 
   7  -7   1      168.85      167.61     14.70 o 
   8  -7   1       66.92       53.31     13.16 o 
   9  -7   1       51.93       54.84     12.94 o 
  10  -7   1       10.39        9.65     13.60 o 
 -10  -6   1       51.72       45.63     13.16 o 
  -9  -6   1       11.27       12.50     10.53 o 
  -8  -6   1       77.75       82.70     12.07 o 
  -7  -6   1       20.66       14.70      9.43 o 
  -6  -6   1       84.24       91.48      8.77 o 
  -5  -6   1       67.33       63.40      7.90 o 
  -4  -6   1      488.51      447.70     12.29 o 
  -3  -6   1      190.79      175.96      8.12 o 
  -2  -6   1      425.20      422.72      9.44 o 
  -1  -6   1      375.08      368.28      8.34 o 
   0  -6   1      289.61      305.15      5.43 o 
   1  -6   1      195.02      196.38      6.58 o 
   2  -6   1      281.33      296.02      9.22 o 
   3  -6   1      517.94      542.10     12.29 o 
   4  -6   1       88.81       93.89      7.46 o 
   5  -6   1      202.91      193.29     10.53 o 
   6  -6   1       59.64       74.15     10.09 o 
   7  -6   1       33.76       28.08     11.19 o 
   8  -6   1      118.96      121.97     13.82 o 
   9  -6   1       36.76       34.88     12.94 o 
  10  -6   1       13.19        7.68     12.72 o 
 -10  -5   1       11.48       10.75     12.28 o 
  -9  -5   1        9.79       17.55     10.97 o 
  -8  -5   1       76.38       57.48     11.63 o 
  -7  -5   1       60.14       49.14      9.87 o 
  -6  -5   1       34.43       35.76      7.68 o 
  -5  -5   1      145.12      146.11      8.99 o 
  -4  -5   1       22.92       35.32      5.92 o 
  -3  -5   1     1313.69     1348.08     16.48 o 
  -2  -5   1      272.09      287.26      7.68 o 
  -1  -5   1      452.82      424.78      8.12 o 
   0  -5   1      464.21      467.98      9.44 o 
   1  -5   1      486.79      489.54      9.00 o 
   2  -5   1      635.81      656.64     11.64 o 
   3  -5   1      130.63      130.54      7.02 o 
   4  -5   1       70.02       68.01      7.24 o 
   5  -5   1       28.62       26.10      7.24 o 
   6  -5   1        6.30        1.32      8.34 o 
   7  -5   1       82.68       77.00     11.63 o 
   8  -5   1       52.60       45.19     11.85 o 
   9  -5   1       19.62       23.03     11.41 o 
  10  -5   1       64.22       61.20     14.92 o 
 -10  -4   1        8.42        6.58     10.97 o 
  -9  -4   1       77.21       66.25     12.94 o 
  -8  -4   1       30.75       36.20     10.75 o 
  -7  -4   1      194.73      192.84     12.72 o 
  -6  -4   1      418.67      442.37     13.82 o 
  -5  -4   1      105.98      105.74      7.90 o 
  -4  -4   1      402.62      384.04     10.53 o 
  -3  -4   1     1795.81     1716.71     17.81 o 
  -2  -4   1      829.74      784.60     10.76 o 
  -1  -4   1     1405.57     1435.91     12.76 o 
   0  -4   1      152.12      177.70     10.31 o 
   1  -4   1     7993.30     7653.99     30.47 o 
   2  -4   1      281.34      269.48      7.24 o 
   3  -4   1     1094.72     1218.74     16.25 o 
   4  -4   1       85.20       83.58      6.80 o 
   5  -4   1      195.97      209.52     10.31 o 
   6  -4   1      238.89      233.00     12.51 o 
   7  -4   1        3.03       -0.22      9.43 o 
   8  -4   1      202.41      174.85     15.14 o 
   9  -4   1       14.46       10.53     12.06 o 
  10  -4   1       13.20       14.92     12.72 o 
 -11  -3   1        9.37        9.87     13.60 o 
 -10  -3   1       85.67       80.07     13.82 o 
  -9  -3   1      165.77      192.62     16.23 o 
  -8  -3   1       49.76       44.75     10.09 o 
  -7  -3   1      837.25      892.42     21.07 o 
  -6  -3   1      471.19      435.59     14.04 o 
  -5  -3   1      452.17      499.03     12.73 o 
  -4  -3   1     2718.92     2655.30     23.98 o 
  -3  -3   1     4663.57     4757.38     27.82 o 
  -2  -3   1    13054.21    12794.42    187.93 o 
  -1  -3   1    24275.34    23894.30    225.47 o 
   0  -3   1    12516.88    12488.85    112.00 o 
   1  -3   1    12011.49    12313.66    172.37 o 
   2  -3   1     2970.63     3034.27     20.49 o 
   3  -3   1      495.15      520.63     10.54 o 
   4  -3   1      793.63      793.16     14.49 o 
   5  -3   1     1177.43     1223.45     20.42 o 
   6  -3   1      332.70      331.31     13.60 o 
   7  -3   1      240.61      279.29     14.70 o 
   8  -3   1      173.29      200.52     15.14 o 
   9  -3   1       16.94       12.94     12.72 o 
  10  -3   1        0.28        4.83     12.72 o 
 -11  -2   1        6.98        9.87     12.50 o 
 -10  -2   1       71.15       66.25     14.04 o 
  -9  -2   1      106.30       85.99     13.82 o 
  -8  -2   1       53.40       52.43     10.09 o 
  -7  -2   1       32.54       27.86      8.99 o 
  -6  -2   1       41.30       52.65      7.24 o 
  -5  -2   1      571.60      576.35     13.17 o 
  -4  -2   1     1972.33     1998.44     20.45 o 
  -3  -2   1       75.35       68.01      5.05 o 
  -2  -2   1     3525.69     3488.06     19.22 o 
  -1  -2   1      227.94      255.07      4.83 o 
   0  -2   1     2120.86     2101.28      8.12 o 
   1  -2   1    16986.59    16576.60    184.38 o 
   2  -2   1      757.17      761.06     10.32 o 
   3  -2   1     1519.38     1438.90     16.48 o 
   4  -2   1       33.20       37.73      5.70 o 
   5  -2   1      184.10      184.07      9.65 o 
   6  -2   1      190.97      205.79     11.41 o 
   7  -2   1       14.15        7.24      8.99 o 
   8  -2   1      391.32      424.56     18.87 o 
   9  -2   1       32.73       26.76     12.50 o 
  10  -2   1       25.37       30.05     12.72 o 
 -11  -1   1        8.12        3.73     12.28 o 
 -10  -1   1        4.04        4.61     12.28 o 
  -9  -1   1       21.23       10.53     11.19 o 
  -8  -1   1       82.49       66.47     11.41 o 
  -7  -1   1       45.67       52.65      8.34 o 
  -6  -1   1      156.61      139.31      9.21 o 
  -5  -1   1       52.43       44.97      6.36 o 
  -4  -1   1      413.68      400.97      9.88 o 
  -3  -1   1      917.90      947.00     12.08 o 
  -2  -1   1      590.63      628.20      8.13 o 
  -1  -1   1      273.10      259.55      4.39 o 
   0  -1   1     2114.94     2091.53     25.13 o 
   1  -1   1     3898.26     3914.42     17.51 o 
   2  -1   1      113.22      114.31      5.05 o 
   3  -1   1     1240.97     1284.23     15.38 o 
   4  -1   1      759.44      805.24     14.49 o 
   5  -1   1       56.82       45.63      6.58 o 
   6  -1   1       89.57      111.88      9.43 o 
   7  -1   1        1.07        1.97      8.56 o 
   8  -1   1      122.45      101.57     13.60 o 
   9  -1   1       48.91       48.92     12.94 o 
  10  -1   1        6.90        8.56     11.85 o 
 -11   0   1        2.20        1.32      8.84 o 
 -10   0   1        3.67       -6.56      8.20 o 
  -9   0   1       24.91       29.46      7.75 o 
  -8   0   1       36.12       34.07      7.12 o 
  -7   0   1      134.46      137.57      9.65 o 
  -6   0   1        7.78        7.16      4.02 o 
  -5   0   1        1.66        2.08      4.50 o 
  -4   0   1        3.87        5.06      3.18 o 
  -3   0   1        0.53       -2.79      2.79 o 
  -2   0   1        5.60        3.95      2.17 o 
  -1   0   1       11.07       17.08      6.14 o 
   0   0   1      161.66      157.34      1.54 o 
   1   0   1     1093.88     1119.11      6.71 o 
   2   0   1        2.65        3.95      2.64 o 
   3   0   1      391.23      432.57      6.75 o 
   4   0   1      304.66      310.60      6.98 o 
   5   0   1      148.29      133.01      9.10 o 
   6   0   1       90.00       94.87      6.36 o 
   7   0   1       29.38       29.70      6.66 o 
   8   0   1       46.74       57.79      8.14 o 
   9   0   1        7.14       11.57      8.29 o 
  10   0   1       14.72       16.91      8.44 o 
 -11   1   1        8.04       11.41     11.41 o 
 -10   1   1        3.99        4.83     12.28 o 
  -9   1   1       21.06       16.67     10.31 o 
  -8   1   1       81.80      107.49     11.41 o 
  -7   1   1       42.87       48.26      8.99 o 
  -6   1   1      151.84      137.56      9.21 o 
  -5   1   1       56.26       46.73      6.36 o 
  -4   1   1      404.34      391.74      9.66 o 
  -3   1   1      944.08      956.48     12.08 o 
  -2   1   1      577.10      605.12      8.13 o 
  -1   1   1      276.31      266.58      4.39 o 
   0   1   1     2112.92     2096.27     33.21 o 
   1   1   1     3917.32     3950.54     17.51 o 
   2   1   1      105.94      104.00      5.05 o 
   3   1   1     1226.17     1265.53     15.38 o 
   4   1   1      735.28      749.90     14.27 o 
   5   1   1       56.57       46.51      6.80 o 
   6   1   1       84.60       86.87      8.77 o 
   7   1   1        1.00       -1.75      8.77 o 
   8   1   1      120.76      113.20     13.60 o 
   9   1   1       48.20       37.51     13.60 o 
  10   1   1        6.88       16.01     12.72 o 
 -11   2   1        6.75        6.80     12.72 o 
 -10   2   1       69.31       58.79     13.16 o 
  -9   2   1      106.26      124.39     13.16 o 
  -8   2   1       55.21       56.38     10.53 o 
  -7   2   1       32.90       30.93      8.99 o 
  -6   2   1       42.79       41.02      7.24 o 
  -5   2   1      563.80      558.78     13.39 o 
  -4   2   1     1963.83     2010.29     20.45 o 
  -3   2   1       78.83       79.64      5.48 o 
  -2   2   1     3623.60     3599.02     19.45 o 
  -1   2   1      230.56      255.95      4.83 o 
   0   2   1     2154.03     2129.41      8.20 o 
   1   2   1    17085.23    16550.81    186.24 o 
   2   2   1      790.70      801.29     10.54 o 
   3   2   1     1543.14     1486.85     16.70 o 
   4   2   1       32.48       36.20      6.36 o 
   5   2   1      174.65      167.40      9.43 o 
   6   2   1      189.83      196.14     11.41 o 
   7   2   1       14.47       15.14      9.21 o 
   8   2   1      394.27      398.01     18.87 o 
   9   2   1       32.83       36.85     12.94 o 
  10   2   1       25.89       38.83     12.94 o 
 -11   3   1        9.27       14.26     12.94 o 
 -10   3   1       84.64      105.30     14.48 o 
  -9   3   1      167.02      173.53     15.36 o 
  -8   3   1       52.74       54.18     10.31 o 
  -7   3   1      861.23      915.26     21.29 o 
  -6   3   1      467.98      466.31     13.82 o 
  -5   3   1      443.18      481.69     12.51 o 
  -4   3   1     2718.58     2708.98     24.20 o 
  -3   3   1     4681.84     4767.21     27.60 o 
  -2   3   1    13018.89    12792.28    187.92 o 
  -1   3   1    24300.65    24246.91    226.17 o 
   0   3   1    12549.95    12822.89    242.91 o 
   1   3   1    11947.45    12208.29    171.23 o 
   2   3   1     2982.45     3057.02     20.72 o 
   3   3   1      486.86      539.51     10.75 o 
   4   3   1      774.88      763.51     14.49 o 
   5   3   1     1190.24     1219.73     20.64 o 
   6   3   1      338.48      348.21     13.60 o 
   7   3   1      241.19      250.33     14.92 o 
   8   3   1      176.72      180.11     14.92 o 
   9   3   1       16.13       34.22     11.41 o 
  10   3   1        0.30       10.53     12.50 o 
 -11   4   1        6.23        5.48     13.38 o 
 -10   4   1        7.65        1.75     12.06 o 
  -9   4   1       78.25       70.86     13.38 o 
  -8   4   1       27.85       31.81     10.97 o 
  -7   4   1      194.83      182.53     13.16 o 
  -6   4   1      421.63      466.95     14.26 o 
  -5   4   1       98.90       85.78      7.46 o 
  -4   4   1      405.08      394.14     10.31 o 
  -3   4   1     1781.02     1767.24     17.81 o 
  -2   4   1      834.76      813.60     10.98 o 
  -1   4   1     1424.22     1467.63     12.76 o 
   0   4   1      142.06      168.01     19.53 o 
   1   4   1     7960.47     7682.03     30.69 o 
   2   4   1      270.13      268.16      7.24 o 
   3   4   1     1070.70     1192.80     16.03 o 
   4   4   1       83.35       80.07      6.80 o 
   5   4   1      194.65      186.92     10.31 o 
   6   4   1      250.63      233.44     12.51 o 
   7   4   1        3.37        4.61      9.43 o 
   8   4   1      203.93      209.95     15.36 o 
   9   4   1       14.99       20.40     11.85 o 
  10   4   1       13.28       26.98     13.60 o 
 -11   5   1       13.03        7.68     12.06 o 
 -10   5   1       11.18        9.65     11.63 o 
  -9   5   1        9.65       -1.32     10.75 o 
  -8   5   1       74.90       68.66     11.41 o 
  -7   5   1       58.09       51.11      9.65 o 
  -6   5   1       34.84       34.00      7.90 o 
  -5   5   1      142.00      129.00      8.78 o 
  -4   5   1       22.60       29.40      5.70 o 
  -3   5   1     1333.58     1391.18     16.70 o 
  -2   5   1      266.63      283.96      7.46 o 
  -1   5   1      453.76      428.29      8.12 o 
   0   5   1      467.20      479.50      8.45 o 
   1   5   1      479.72      474.39      8.78 o 
   2   5   1      627.58      667.61     11.20 o 
   3   5   1      126.06      114.74      6.80 o 
   4   5   1       72.01       60.77      7.02 o 
   5   5   1       28.59       31.15      7.46 o 
   6   5   1        4.91       -0.66      7.68 o 
   7   5   1       79.04       90.38     11.63 o 
   8   5   1       52.85       62.08     11.41 o 
   9   5   1       18.67       21.94     11.19 o 
  10   5   1       63.01       58.35     14.48 o 
 -10   6   1       51.33       60.11     13.82 o 
  -9   6   1       11.51       -1.97     10.75 o 
  -8   6   1       76.27       77.00     12.07 o 
  -7   6   1       20.63       18.21      9.21 o 
  -6   6   1       85.20       75.68      9.21 o 
  -5   6   1       67.02       74.37      7.90 o 
  -4   6   1      488.63      491.37     12.29 o 
  -3   6   1      193.67      188.91      8.12 o 
  -2   6   1      423.62      418.76      9.66 o 
  -1   6   1      382.04      384.53      8.34 o 
   0   6   1      291.99      312.92     15.25 o 
   1   6   1      203.58      206.91      6.80 o 
   2   6   1      282.94      317.30      9.22 o 
   3   6   1      516.06      514.67     11.85 o 
   4   6   1       88.49       74.59      7.46 o 
   5   6   1      205.67      186.27     10.97 o 
   6   6   1       60.37       55.28     10.09 o 
   7   6   1       34.24       25.23     11.41 o 
   8   6   1      119.09      123.29     13.16 o 
   9   6   1       35.78       33.78     12.72 o 
  10   6   1       13.65        2.85     13.38 o 
 -10   7   1       51.40       32.91     13.38 o 
  -9   7   1       33.46       46.07     11.41 o 
  -8   7   1      109.22      113.64     13.16 o 
  -7   7   1      429.36      461.22     17.33 o 
  -6   7   1        0.19        2.19      7.24 o 
  -5   7   1       45.52       41.24      7.24 o 
  -4   7   1      808.53      849.75     16.24 o 
  -3   7   1      118.97      144.14      7.90 o 
  -2   7   1     1161.66     1177.31     16.03 o 
  -1   7   1      305.62      277.16      8.34 o 
   0   7   1     2303.66     2341.70     14.70 o 
   1   7   1      521.15      548.74     11.19 o 
   2   7   1     2027.69     2072.32     21.76 o 
   3   7   1      200.61      195.93      9.00 o 
   4   7   1      355.20      380.70     12.29 o 
   5   7   1      366.45      367.31     14.04 o 
   6   7   1      371.76      364.01     15.80 o 
   7   7   1      167.40      165.85     15.14 o 
   8   7   1       64.95       50.45     12.50 o 
   9   7   1       50.99       53.74     12.94 o 
  10   7   1       10.30        5.26     12.72 o 
 -10   8   1       33.86       54.18     14.04 o 
  -9   8   1       17.72       21.72     12.72 o 
  -8   8   1      244.04      242.43     15.58 o 
  -7   8   1       95.99      114.95     12.28 o 
  -6   8   1      115.52      125.05     10.75 o 
  -5   8   1      381.22      397.81     13.60 o 
  -4   8   1     1347.12     1386.13     21.30 o 
  -3   8   1       34.26       40.36      6.58 o 
  -2   8   1     1660.54     1696.32     20.22 o 
  -1   8   1      240.38      282.17      9.00 o 
   0   8   1       37.65       37.91      3.84 o 
   1   8   1     1476.76     1562.29     19.11 o 
   2   8   1     2195.41     2347.93     24.84 o 
   3   8   1      575.92      593.23     14.27 o 
   4   8   1      347.99      368.41     12.95 o 
   5   8   1      413.32      418.66     15.14 o 
   6   8   1      236.94      217.64     14.70 o 
   7   8   1      428.64      449.14     18.43 o 
   8   8   1       26.02       18.65     10.97 o 
   9   8   1        9.11        0.66     11.85 o 
  10   8   1        4.33        9.87     12.94 o 
 -10   9   1       14.54        5.70     12.72 o 
  -9   9   1       12.63       14.70     10.97 o 
  -8   9   1       21.52       34.44     10.31 o 
  -7   9   1       41.66       35.10     10.75 o 
  -6   9   1      731.54      737.61     20.63 o 
  -5   9   1      488.40      455.55     15.36 o 
  -4   9   1      520.53      548.18     14.70 o 
  -3   9   1      284.34      279.75     10.53 o 
  -2   9   1     2284.72     2399.59     25.28 o 
  -1   9   1      395.70      491.56     11.85 o 
   0   9   1     1836.92     1941.49     23.18 o 
   1   9   1     7387.58     7692.04     44.40 o 
   2   9   1      251.67      261.98     10.31 o 
   3   9   1     1400.99     1419.55     21.74 o 
   4   9   1      476.77      459.28     14.70 o 
   5   9   1      116.11      136.01     11.41 o 
   6   9   1      175.46      183.19     14.04 o 
   7   9   1       20.17       21.94     10.97 o 
   8   9   1       11.52        7.68     10.97 o 
   9   9   1       73.18       82.26     14.04 o 
 -10  10   1        0.65       -2.19     12.28 o 
  -9  10   1        9.57       18.65     11.85 o 
  -8  10   1       36.35       46.94     11.19 o 
  -7  10   1       27.84       15.79      9.65 o 
  -6  10   1      457.00      444.99     17.77 o 
  -5  10   1      423.61      424.58     15.80 o 
  -4  10   1      198.25      225.54     11.19 o 
  -3  10   1      101.09      109.69      8.56 o 
  -2  10   1      460.96      475.10     13.17 o 
  -1  10   1     1146.54     1138.54     18.44 o 
   0  10   1      652.10      651.64     10.40 o 
   1  10   1     1060.17     1104.62     18.88 o 
   2  10   1      180.80      192.85      9.00 o 
   3  10   1      202.99      207.55     10.31 o 
   4  10   1      124.85      127.46      9.87 o 
   5  10   1      284.15      236.95     13.82 o 
   6  10   1      199.33      217.85     15.14 o 
   7  10   1       49.71       41.90     11.85 o 
   8  10   1       18.05       22.38     12.07 o 
   9  10   1        1.33       -1.97     12.06 o 
  -9  11   1        8.51       -3.51     11.85 o 
  -8  11   1       17.65       13.60     10.97 o 
  -7  11   1        2.79        2.85      8.99 o 
  -6  11   1      131.95      124.17     12.94 o 
  -5  11   1      272.74      275.13     14.92 o 
  -4  11   1       76.03       71.08      9.21 o 
  -3  11   1      292.11      286.99     12.51 o 
  -2  11   1      132.20      129.44      8.99 o 
  -1  11   1      187.86      186.49     10.09 o 
   0  11   1       31.22       29.89      4.65 o 
   1  11   1       63.82       64.28      7.02 o 
   2  11   1       30.40       37.51      6.58 o 
   3  11   1      128.41      138.87     10.09 o 
   4  11   1      347.26      365.98     14.70 o 
   5  11   1       56.50       54.84     10.97 o 
   6  11   1      146.36      173.31     13.60 o 
   7  11   1        0.83       -6.58     10.09 o 
   8  11   1        7.11       16.01     10.53 o 
   9  11   1        7.71        3.07     11.85 o 
  -9  12   1        0.34      -10.97     12.06 o 
  -8  12   1        1.86        4.83     10.97 o 
  -7  12   1       15.90       19.52     10.09 o 
  -6  12   1       69.73       65.15     11.41 o 
  -5  12   1      275.41      259.99     15.36 o 
  -4  12   1      343.72      340.09     15.36 o 
  -3  12   1      130.97      130.97     10.97 o 
  -2  12   1      147.42      144.79     10.31 o 
  -1  12   1      166.26      168.05      9.65 o 
   0  12   1       53.68       54.53      5.27 o 
   1  12   1       98.34       80.73      7.90 o 
   2  12   1       61.08       66.25      8.34 o 
   3  12   1      337.76      348.86     14.04 o 
   4  12   1      176.46      150.06     12.07 o 
   5  12   1      310.24      312.21     15.80 o 
   6  12   1       65.91       68.44     10.97 o 
   7  12   1       24.32       20.18     11.41 o 
   8  12   1       10.62       17.11     12.28 o 
   9  12   1        2.21        6.80     12.28 o 
  -9  13   1       10.94       17.55     11.85 o 
  -8  13   1        9.43        5.70     11.63 o 
  -7  13   1       63.95       68.22     12.50 o 
  -6  13   1       46.75       22.59     10.31 o 
  -5  13   1      176.00      165.20     13.38 o 
  -4  13   1      346.61      333.28     16.24 o 
  -3  13   1      659.21      703.35     19.09 o 
  -2  13   1      284.51      277.11     13.16 o 
  -1  13   1       13.73       16.89      7.68 o 
   0  13   1      208.55      210.64      8.06 o 
   1  13   1       17.16       21.72      7.46 o 
   2  13   1      226.53      222.25     12.29 o 
   3  13   1       51.02       45.63      9.65 o 
   4  13   1      164.65      173.09     12.29 o 
   5  13   1       25.24       22.81      9.87 o 
   6  13   1       36.85       27.64     10.97 o 
   7  13   1       10.56        6.80     11.41 o 
   8  13   1       14.49       20.40     12.28 o 
  -8  14   1       27.27       27.42     12.72 o 
  -7  14   1       20.77       19.52     11.19 o 
  -6  14   1       50.96       43.00     11.19 o 
  -5  14   1       22.13       22.59     10.09 o 
  -4  14   1      271.00      241.99     14.92 o 
  -3  14   1      590.18      577.35     19.09 o 
  -2  14   1      717.90      684.50     19.53 o 
  -1  14   1     1676.61     1577.17     27.45 o 
   0  14   1       81.23       77.69      7.29 o 
   1  14   1      106.35      121.10     10.31 o 
   2  14   1      210.42      215.88     12.72 o 
   3  14   1       87.38       97.40     10.75 o 
   4  14   1       67.24       92.35     11.41 o 
   5  14   1       88.41       87.53     12.50 o 
   6  14   1       47.89       47.16     12.28 o 
   7  14   1       59.68       55.50     12.50 o 
   8  14   1        0.23        6.14     13.16 o 
  -8  15   1        4.25        4.39     11.19 o 
  -7  15   1       17.72       17.77     11.85 o 
  -6  15   1       60.21       65.81     12.28 o 
  -5  15   1       20.15       16.23      9.87 o 
  -4  15   1      154.84      147.42     13.38 o 
  -3  15   1      657.09      619.27     20.85 o 
  -2  15   1      219.73      203.16     14.48 o 
  -1  15   1      104.44       95.87     12.07 o 
   0  15   1      427.03      436.68     15.14 o 
   1  15   1      335.98      333.28     15.58 o 
   2  15   1       85.80       96.30     11.19 o 
   3  15   1       51.14       40.80     10.53 o 
   4  15   1       69.40       75.90     11.85 o 
   5  15   1        6.27       -5.48      9.87 o 
   6  15   1        5.24        6.14     11.63 o 
   7  15   1        2.81        2.19     10.53 o 
  -8  16   1       20.66       26.76     14.04 o 
  -7  16   1        2.24       -4.39     11.85 o 
  -6  16   1       22.40        5.26     10.97 o 
  -5  16   1       61.69       53.09     11.63 o 
  -4  16   1        8.29       -1.97      9.65 o 
  -3  16   1       17.21       16.23     10.75 o 
  -2  16   1       55.52       49.58     10.97 o 
  -1  16   1      292.91      292.46     15.80 o 
   0  16   1      124.51      119.97      8.68 o 
   1  16   1       68.31       59.45     10.75 o 
   2  16   1       66.04       77.00     11.19 o 
   3  16   1       10.93        1.97     10.31 o 
   4  16   1        2.80       12.28      9.87 o 
   5  16   1        2.58       -1.32     10.31 o 
   6  16   1       46.72       41.68     12.72 o 
   7  16   1       10.37       -8.56     13.38 o 
  -7  17   1        8.77       14.92     12.50 o 
  -6  17   1       17.87       22.38     10.97 o 
  -5  17   1       19.22       10.75     11.41 o 
  -4  17   1       32.09       30.05     10.75 o 
  -3  17   1       23.25       15.57     10.97 o 
  -2  17   1       50.20       61.20     11.19 o 
  -1  17   1       21.89       19.74     10.31 o 
   0  17   1      130.74      122.98      9.15 o 
   1  17   1       12.73       18.43     10.09 o 
   2  17   1      156.60      144.35     13.82 o 
   3  17   1       11.98        6.80      9.43 o 
   4  17   1       20.19       29.39     10.31 o 
   5  17   1       11.55       15.14     10.97 o 
   6  17   1       49.01       48.70     14.26 o 
  -6  18   1       49.61       62.52     13.82 o 
  -5  18   1       14.54       19.08     11.85 o 
  -4  18   1       46.54       31.59     12.28 o 
  -3  18   1       41.65       32.90     11.19 o 
  -2  18   1        5.42        8.34      9.65 o 
  -1  18   1      172.94      173.75     14.92 o 
   0  18   1        7.95        9.27      6.90 o 
   1  18   1      126.37      118.46     13.60 o 
   2  18   1       10.51        7.24     10.75 o 
   3  18   1       26.26       25.67     11.41 o 
   4  18   1       25.38       25.45     11.41 o 
   5  18   1       85.89       94.99     15.14 o 
   6  18   1       14.68       18.87     12.72 o 
  -6  19   1       66.51       71.73     16.01 o 
  -5  19   1       39.61       45.19     13.38 o 
  -4  19   1       53.76       53.53     12.50 o 
  -3  19   1       90.60       95.43     13.82 o 
  -2  19   1       20.00       21.06     10.97 o 
  -1  19   1       16.61        7.24     10.97 o 
   0  19   1       21.65       18.78      7.52 o 
   1  19   1       48.04       52.87     12.50 o 
   2  19   1       23.84       24.13     11.63 o 
   3  19   1       46.80       31.81     11.85 o 
   4  19   1       50.14       41.24     14.04 o 
   5  19   1       12.87        8.56     12.72 o 
  -5  20   1       28.50       35.98     13.82 o 
  -4  20   1       72.29       86.87     14.48 o 
  -3  20   1       14.34       -3.07     11.41 o 
  -2  20   1       51.64       56.16     12.72 o 
  -1  20   1       85.47      107.05     14.26 o 
   0  20   1        2.76       -2.86      8.06 o 
   1  20   1       17.91       15.79     12.28 o 
   2  20   1       90.58       87.31     14.04 o 
   3  20   1       85.41      106.39     14.70 o 
   4  20   1       26.93       36.41     13.82 o 
  -4  21   1       37.15       34.66     14.70 o 
  -3  21   1       37.53       42.56     12.94 o 
  -2  21   1       11.03       10.31     12.50 o 
  -1  21   1        3.89       13.82     11.85 o 
   0  21   1        8.38        9.94      8.53 o 
   1  21   1       26.91       23.91     12.72 o 
   2  21   1       25.29       35.54     13.16 o 
   3  21   1       36.33       25.45     14.04 o 
  -2  22   1       16.78       18.43     12.72 o 
  -1  22   1       57.48       68.00     13.60 o 
   0  22   1       12.98       21.08      9.38 o 
   1  22   1        5.59       -0.66     13.16 o 
  -3 -21   2       42.35       32.69     13.82 o 
  -2 -21   2        7.87        5.48     10.53 o 
  -1 -21   2       65.07       66.91     14.26 o 
   0 -21   2       22.36       27.43      8.99 o 
   1 -21   2       24.89       23.25     12.94 o 
   2 -21   2        0.87       -5.26     11.85 o 
  -4 -20   2        0.78        0.00     11.63 o 
  -3 -20   2        2.85        3.95     11.41 o 
  -2 -20   2        2.85       15.79     11.41 o 
  -1 -20   2       18.06       19.96     12.50 o 
   0 -20   2      106.33      117.76     10.54 o 
   1 -20   2        0.63       16.45     11.63 o 
   2 -20   2       99.94       88.41     15.14 o 
   3 -20   2       22.69       20.40     13.16 o 
  -5 -19   2       17.66       15.79     12.28 o 
  -4 -19   2       12.20       13.60     11.19 o 
  -3 -19   2       59.54       54.18     12.94 o 
  -2 -19   2       17.11       27.20     10.31 o 
  -1 -19   2       54.84       53.53     12.28 o 
   0 -19   2       43.99       50.48      8.22 o 
   1 -19   2       29.12       39.71     12.28 o 
   2 -19   2       11.52       12.72     11.63 o 
   3 -19   2        5.88        6.36     11.41 o 
   4 -19   2       58.59       56.60     13.82 o 
  -6 -18   2       23.30       29.61     12.72 o 
  -5 -18   2       67.03       53.53     12.50 o 
  -4 -18   2        6.71        7.90     10.53 o 
  -3 -18   2       54.68       76.12     12.07 o 
  -2 -18   2       49.76       47.60     11.41 o 
  -1 -18   2       12.15       16.23     10.31 o 
   0 -18   2       11.43       14.97      7.37 o 
   1 -18   2       49.99       49.80     11.63 o 
   2 -18   2       18.45       18.43     10.31 o 
   3 -18   2        1.06        9.65     10.09 o 
   4 -18   2       42.93       68.22     13.60 o 
   5 -18   2       30.62       47.82     12.94 o 
  -7 -17   2       44.26       39.05     14.04 o 
  -6 -17   2       23.03       19.74     11.19 o 
  -5 -17   2        5.65        3.73      9.21 o 
  -4 -17   2       13.93       14.26     10.75 o 
  -3 -17   2      193.38      186.04     14.26 o 
  -2 -17   2       21.78       31.81     10.09 o 
  -1 -17   2      412.11      434.43     18.87 o 
   0 -17   2       86.32       80.12      8.61 o 
   1 -17   2       93.83       88.85     12.94 o 
   2 -17   2        1.46       -7.24     10.31 o 
   3 -17   2        3.76        4.61     10.75 o 
   4 -17   2       21.01       22.38     11.19 o 
   5 -17   2       34.47       37.73     12.94 o 
   6 -17   2        3.76       16.89     12.94 o 
  -7 -16   2       24.97       39.27     12.72 o 
  -6 -16   2       47.47       44.75     12.50 o 
  -5 -16   2      145.88      138.43     13.60 o 
  -4 -16   2       31.08       26.10     10.53 o 
  -3 -16   2      213.05      205.35     14.48 o 
  -2 -16   2        6.03       12.06      9.87 o 
  -1 -16   2      156.16      143.91     13.16 o 
   0 -16   2       85.59       86.89      7.76 o 
   1 -16   2       91.32       86.65     12.07 o 
   2 -16   2      205.41      209.95     13.82 o 
   3 -16   2       31.00       25.89     10.53 o 
   4 -16   2        2.71       15.36     10.53 o 
   5 -16   2        9.39       23.25     10.75 o 
   6 -16   2        3.16        6.36     11.19 o 
  -8 -15   2       14.77       16.89     11.63 o 
  -7 -15   2       28.52       32.25     11.85 o 
  -6 -15   2       39.65       33.78     11.41 o 
  -5 -15   2       42.59       42.78     10.75 o 
  -4 -15   2       85.08       93.01     12.07 o 
  -3 -15   2      346.43      347.98     16.67 o 
  -2 -15   2      336.25      315.07     16.02 o 
  -1 -15   2      312.86      307.16     15.36 o 
   0 -15   2      143.64      156.58      8.76 o 
   1 -15   2       62.60       61.20      9.87 o 
   2 -15   2       33.04       21.06     10.09 o 
   3 -15   2      142.68      160.59     13.38 o 
   4 -15   2       35.85       47.38     10.75 o 
   5 -15   2      107.64      105.08     12.94 o 
   6 -15   2        4.09        6.36     11.19 o 
   7 -15   2       17.13       18.65     12.94 o 
  -8 -14   2       17.65       24.79     11.41 o 
  -7 -14   2        2.76        0.88     10.53 o 
  -6 -14   2        8.21       12.94     10.09 o 
  -5 -14   2       28.37       32.90     10.09 o 
  -4 -14   2      109.37      108.37     12.72 o 
  -3 -14   2      114.26      114.08     12.29 o 
  -2 -14   2       22.77       14.04     10.31 o 
  -1 -14   2      169.61      142.16     11.85 o 
   0 -14   2      301.65      292.67      9.91 o 
   1 -14   2       14.00       20.62      8.56 o 
   2 -14   2       74.62       74.37      9.65 o 
   3 -14   2      110.17      110.78     11.41 o 
   4 -14   2      133.85      152.47     12.94 o 
   5 -14   2       36.85       32.69     10.53 o 
   6 -14   2       55.11       54.18     12.72 o 
   7 -14   2       54.21       61.20     13.82 o 
  -9 -13   2        3.77       -6.14     11.85 o 
  -8 -13   2       59.21       54.62     13.38 o 
  -7 -13   2       48.10       49.14     10.75 o 
  -6 -13   2       44.26       64.49     11.19 o 
  -5 -13   2      170.39      166.29     13.38 o 
  -4 -13   2      590.94      572.30     19.31 o 
  -3 -13   2      286.17      285.22     13.82 o 
  -2 -13   2       48.61       43.00      9.65 o 
  -1 -13   2      507.82      475.08     15.80 o 
   0 -13   2      232.27      208.66     17.22 o 
   1 -13   2       60.19       61.20      8.12 o 
   2 -13   2       33.40       50.45      7.46 o 
   3 -13   2        2.65        7.90      7.90 o 
   4 -13   2       24.20       28.96      9.87 o 
   5 -13   2       56.61       51.11     12.07 o 
   6 -13   2       32.63       32.90     11.19 o 
   7 -13   2       12.05       12.06     12.06 o 
   8 -13   2       20.20       22.38     13.16 o 
  -9 -12   2       25.99       21.06     12.07 o 
  -8 -12   2       13.92       11.85     10.31 o 
  -7 -12   2       18.61       17.11      9.43 o 
  -6 -12   2      479.80      489.31     19.31 o 
  -5 -12   2      768.37      713.04     21.29 o 
  -4 -12   2      315.20      310.24     14.26 o 
  -3 -12   2     1502.75     1477.82     25.25 o 
  -2 -12   2     1052.48     1026.07     20.64 o 
  -1 -12   2      442.29      445.01     14.26 o 
   0 -12   2      309.85      323.07     18.65 o 
   1 -12   2      185.68      192.84     10.09 o 
   2 -12   2      342.99      319.25     13.60 o 
   3 -12   2       69.04       79.41      9.43 o 
   4 -12   2       47.40       41.68     10.75 o 
   5 -12   2       77.43       99.59     11.63 o 
   6 -12   2        2.05        7.68     10.31 o 
   7 -12   2       22.82       14.04     11.19 o 
   8 -12   2        3.06        5.05     11.63 o 
  -9 -11   2       14.07       38.39     10.75 o 
  -8 -11   2       31.91       26.98     10.97 o 
  -7 -11   2       56.33       38.17     10.31 o 
  -6 -11   2       50.36       51.33     10.97 o 
  -5 -11   2     1173.72     1102.01     24.15 o 
  -4 -11   2      317.78      304.54     13.60 o 
  -3 -11   2     2598.73     2528.76     30.99 o 
  -2 -11   2       23.74       19.74      7.02 o 
  -1 -11   2     1688.27     1659.70     23.50 o 
   0 -11   2      725.51      701.02     11.41 o 
   1 -11   2      110.85      123.51      8.34 o 
   2 -11   2      129.65      141.28      9.21 o 
   3 -11   2      159.24      171.56     10.97 o 
   4 -11   2      368.83      374.98     15.58 o 
   5 -11   2      177.09      190.21     13.82 o 
   6 -11   2        0.64       -2.85     10.31 o 
   7 -11   2       26.50       21.28     12.07 o 
   8 -11   2        8.83       11.41     11.85 o 
 -10 -10   2        3.18        5.70     13.16 o 
  -9 -10   2       35.46       34.44     11.85 o 
  -8 -10   2        3.86        5.48      9.65 o 
  -7 -10   2      101.76       95.21     11.85 o 
  -6 -10   2       30.49       30.05     10.31 o 
  -5 -10   2      515.43      479.69     16.24 o 
  -4 -10   2      254.03      240.03     11.63 o 
  -3 -10   2      268.03      254.95     10.97 o 
  -2 -10   2     1405.32     1353.94     20.64 o 
  -1 -10   2      569.22      586.42     14.27 o 
   0 -10   2     1274.72     1259.48     13.90 o 
   1 -10   2      419.55      431.63     12.95 o 
   2 -10   2      109.81      119.56      8.12 o 
   3 -10   2      119.64      114.96      8.99 o 
   4 -10   2       89.13      104.86     10.53 o 
   5 -10   2       84.08       80.29     11.19 o 
   6 -10   2        0.44        3.07     10.09 o 
   7 -10   2       70.99       86.21     12.72 o 
   8 -10   2       28.78       17.77     12.50 o 
   9 -10   2       12.57       10.53     13.16 o 
 -10  -9   2       14.25       13.82     12.06 o 
  -9  -9   2        6.30        4.17     10.75 o 
  -8  -9   2       40.91       50.23     10.53 o 
  -7  -9   2       58.57       59.89     10.75 o 
  -6  -9   2      176.97      184.50     12.72 o 
  -5  -9   2       86.10       69.54      9.87 o 
  -4  -9   2      453.60      431.85     13.61 o 
  -3  -9   2       49.14       43.22      7.02 o 
  -2  -9   2      345.74      346.70     10.75 o 
  -1  -9   2      608.91      572.64     13.17 o 
   0  -9   2       33.31       26.99      4.34 o 
   1  -9   2      899.84      910.64     16.68 o 
   2  -9   2       25.45       34.22      5.92 o 
   3  -9   2       97.46       89.29      8.34 o 
   4  -9   2       16.69       12.07      7.90 o 
   5  -9   2      476.91      465.19     17.12 o 
   6  -9   2      107.34      113.42     13.38 o 
   7  -9   2       85.78       64.28     12.72 o 
   8  -9   2       69.47       65.81     13.82 o 
   9  -9   2       35.78       41.68     14.04 o 
 -10  -8   2        2.79       14.26     11.85 o 
  -9  -8   2        2.23        9.21     10.75 o 
  -8  -8   2       59.46       41.90     12.50 o 
  -7  -8   2      107.58      108.59     11.85 o 
  -6  -8   2        3.92        4.17      7.90 o 
  -5  -8   2       81.38       67.35      8.56 o 
  -4  -8   2      141.99      147.87      9.21 o 
  -3  -8   2      551.28      515.54     12.95 o 
  -2  -8   2      244.24      245.74      9.00 o 
  -1  -8   2      469.29      513.12     11.41 o 
   0  -8   2      827.06      832.26     15.92 o 
   1  -8   2      423.58      432.10     11.41 o 
   2  -8   2      441.05      461.06     12.29 o 
   3  -8   2       80.15       77.22      7.90 o 
   4  -8   2      233.86      220.50     11.19 o 
   5  -8   2        8.89        0.44      8.56 o 
   6  -8   2      651.82      676.33     21.73 o 
   7  -8   2      134.72      141.06     13.82 o 
   8  -8   2       22.17       23.25     12.50 o 
   9  -8   2       20.04       33.56     12.94 o 
 -10  -7   2       38.32       41.46     12.50 o 
  -9  -7   2       33.84       26.76     12.28 o 
  -8  -7   2      382.69      402.39     17.55 o 
  -7  -7   2      296.99      290.27     14.26 o 
  -6  -7   2       33.51       32.25      8.34 o 
  -5  -7   2       35.43       34.88      6.80 o 
  -4  -7   2       19.17       25.45      6.14 o 
  -3  -7   2      687.38      625.60     13.39 o 
  -2  -7   2      244.88      278.66      9.00 o 
  -1  -7   2      315.60      338.38      8.78 o 
   0  -7   2      938.85      957.77     14.38 o 
   1  -7   2     1019.10     1019.83     15.37 o 
   2  -7   2     1118.89     1186.05     17.57 o 
   3  -7   2      275.67      296.87     10.53 o 
   4  -7   2      196.63      183.63     10.09 o 
   5  -7   2       61.58       43.00      9.43 o 
   6  -7   2      212.20      228.82     15.14 o 
   7  -7   2      153.44      149.84     14.26 o 
   8  -7   2       75.22       73.05     13.38 o 
   9  -7   2       62.11       66.25     14.70 o 
 -10  -6   2       26.11       20.62     12.50 o 
  -9  -6   2       89.62      100.91     13.82 o 
  -8  -6   2      168.46      177.04     13.60 o 
  -7  -6   2       75.45       75.46     10.31 o 
  -6  -6   2       86.07       73.49      8.78 o 
  -5  -6   2     1665.27     1643.90     23.50 o 
  -4  -6   2      173.62      174.86      8.78 o 
  -3  -6   2     4148.34     4243.53     30.41 o 
  -2  -6   2      862.42      926.89     13.39 o 
  -1  -6   2      350.65      391.30      9.00 o 
   0  -6   2      103.16      105.93     14.59 o 
   1  -6   2     2255.04     2330.34     21.33 o 
   2  -6   2     3595.96     3449.83     27.74 o 
   3  -6   2       54.42       58.57      6.80 o 
   4  -6   2      813.92      790.43     17.34 o 
   5  -6   2      212.11      237.60     12.29 o 
   6  -6   2      492.48      492.62     18.43 o 
   7  -6   2        2.18       -2.41     10.31 o 
   8  -6   2       31.49       40.14     11.85 o 
   9  -6   2        6.42       11.85     12.28 o 
 -11  -5   2       25.02       18.43     14.04 o 
 -10  -5   2        0.99        7.24     11.41 o 
  -9  -5   2      159.04      132.72     14.48 o 
  -8  -5   2       59.29       52.43     11.63 o 
  -7  -5   2       45.52       38.39      8.99 o 
  -6  -5   2       78.55       66.25      8.12 o 
  -5  -5   2      712.70      784.25     15.80 o 
  -4  -5   2     1372.95     1308.28     18.45 o 
  -3  -5   2     6115.15     6450.92     35.57 o 
  -2  -5   2      435.15      422.30      9.00 o 
  -1  -5   2      509.07      519.62      9.44 o 
   0  -5   2      893.90      867.54      9.88 o 
   1  -5   2       95.17      106.18      5.48 o 
   2  -5   2     1333.26     1406.25     17.14 o 
   3  -5   2     2597.64     2636.92     25.95 o 
   4  -5   2      301.31      325.39     11.63 o 
   5  -5   2      682.09      652.04     17.34 o 
   6  -5   2      258.94      294.43     14.92 o 
   7  -5   2      127.60      110.35     13.38 o 
   8  -5   2       27.81       36.20     10.97 o 
   9  -5   2       25.56       27.86     13.16 o 
 -11  -4   2        2.73       10.53     11.63 o 
 -10  -4   2       70.97       79.19     12.28 o 
  -9  -4   2      222.67      225.53     16.67 o 
  -8  -4   2      127.61      118.46     12.50 o 
  -7  -4   2      309.37      298.83     14.26 o 
  -6  -4   2        3.97        6.36      6.58 o 
  -5  -4   2       92.83       84.46      7.46 o 
  -4  -4   2     1508.96     1466.97     18.46 o 
  -3  -4   2      254.41      259.81      8.12 o 
  -2  -4   2     3389.19     3558.23     22.71 o 
  -1  -4   2      195.81      201.44      5.92 o 
   0  -4   2     1598.84     1641.60     10.34 o 
   1  -4   2     1037.44     1057.39     12.74 o 
   2  -4   2     1277.14     1297.12     15.60 o 
   3  -4   2      127.21      176.61      7.90 o 
   4  -4   2     1529.74     1584.32     21.96 o 
   5  -4   2      126.28      118.69      9.87 o 
   6  -4   2      314.61      306.29     15.14 o 
   7  -4   2       32.89       24.79     10.31 o 
   8  -4   2       59.99       57.91     11.85 o 
   9  -4   2       14.41       16.01     12.06 o 
  10  -4   2       13.96       13.38     14.04 o 
 -11  -3   2        5.27        7.02     12.72 o 
 -10  -3   2       21.27       13.82     12.50 o 
  -9  -3   2       59.15       50.89     12.50 o 
  -8  -3   2       20.83       21.72      9.65 o 
  -7  -3   2       79.50       74.59      9.87 o 
  -6  -3   2        3.80       -0.66      6.14 o 
  -5  -3   2       37.46       32.47      6.36 o 
  -4  -3   2      111.33       85.56      7.02 o 
  -3  -3   2      136.77      143.05      6.14 o 
  -2  -3   2      818.85      831.86     10.76 o 
  -1  -3   2      163.18      161.50      5.05 o 
   0  -3   2       54.02       48.68      2.71 o 
   1  -3   2      868.52      868.14     11.20 o 
   2  -3   2      205.72      192.87      7.02 o 
   3  -3   2      191.13      178.60      8.12 o 
   4  -3   2       82.26       96.09      7.90 o 
   5  -3   2       62.93       77.44      8.34 o 
   6  -3   2       25.55       28.52      8.56 o 
   7  -3   2        2.77        3.51      9.65 o 
   8  -3   2       36.05       42.12     12.28 o 
   9  -3   2       61.36       63.40     13.16 o 
  10  -3   2        5.55        6.14     11.85 o 
 -11  -2   2        1.55        3.51     12.28 o 
 -10  -2   2        2.18       -0.66     10.97 o 
  -9  -2   2       20.97       25.67     10.75 o 
  -8  -2   2       11.92        5.48      9.65 o 
  -7  -2   2      210.15      202.06     11.85 o 
  -6  -2   2      162.07      144.80      9.43 o 
  -5  -2   2      280.28      279.10      9.87 o 
  -4  -2   2       37.37       44.09      6.14 o 
  -3  -2   2      802.53      852.32     11.86 o 
  -2  -2   2      662.51      696.01      9.44 o 
  -1  -2   2      961.76      974.08      9.89 o 
   0  -2   2     1238.71     1244.51     29.91 o 
   1  -2   2      210.69      222.52      6.14 o 
   2  -2   2      818.71      795.42     11.86 o 
   3  -2   2      902.37      965.93     14.71 o 
   4  -2   2      396.07      396.53     11.41 o 
   5  -2   2      116.20      118.03      9.21 o 
   6  -2   2       56.24       55.50      9.21 o 
   7  -2   2       46.75       50.24     10.31 o 
   8  -2   2       31.66       54.84     12.50 o 
   9  -2   2       37.66       37.73     12.94 o 
  10  -2   2       14.22        8.77     13.16 o 
 -11  -1   2        0.22       -5.92     11.19 o 
 -10  -1   2       17.29       22.38     11.41 o 
  -9  -1   2       52.65       49.80     11.19 o 
  -8  -1   2      148.97      142.82     12.50 o 
  -7  -1   2      192.97      174.63     11.41 o 
  -6  -1   2      384.79      366.45     12.73 o 
  -5  -1   2      274.99      286.78      9.65 o 
  -4  -1   2     1475.17     1433.78     17.14 o 
  -3  -1   2      944.14      984.78     12.52 o 
  -2  -1   2     2219.57     2149.67     15.42 o 
  -1  -1   2    13093.43    12675.40    158.02 o 
   0  -1   2    10994.20    10474.66    194.98 o 
   1  -1   2    10217.24     9328.23     33.31 o 
   2  -1   2      344.29      364.76      8.34 o 
   3  -1   2     1080.53     1116.80     15.81 o 
   4  -1   2       46.01       62.52      6.58 o 
   5  -1   2       30.53       34.88      7.24 o 
   6  -1   2       96.42       88.19      9.87 o 
   7  -1   2       28.51       35.76      9.87 o 
   8  -1   2      129.99      129.87     14.92 o 
   9  -1   2       15.94       10.31     12.06 o 
  10  -1   2       13.55        8.77     12.72 o 
 -11   0   2        6.96        7.85      8.75 o 
 -10   0   2       22.76       29.78      8.44 o 
  -9   0   2      104.72      119.82      9.07 o 
  -8   0   2        1.18       -0.82      6.28 o 
  -7   0   2      384.58      375.67     10.08 o 
  -6   0   2      147.99      142.12      6.59 o 
  -5   0   2       65.85       73.87      4.73 o 
  -4   0   2     1009.65     1094.36     10.64 o 
  -3   0   2     2759.79     2929.93     14.72 o 
  -2   0   2      856.54      897.02     14.61 o 
  -1   0   2    18969.79    19075.46    135.17 o 
   0   0   2      435.08      469.29      3.49 o 
   1   0   2    13496.64    13017.07    130.55 o 
   2   0   2        0.06        2.41      2.71 o 
   3   0   2     3408.40     3542.20     26.20 o 
   4   0   2      637.94      655.72      9.85 o 
   5   0   2      517.84      499.46     10.08 o 
   6   0   2      356.25      360.31     20.62 o 
   7   0   2       56.19       67.89      7.37 o 
   8   0   2       19.09       26.24      8.22 o 
   9   0   2       71.44       82.09      9.93 o 
  10   0   2        1.81       -2.25      9.15 o 
 -11   1   2        0.17        5.92     11.63 o 
 -10   1   2       18.04       17.55     11.63 o 
  -9   1   2       54.25       35.76     10.97 o 
  -8   1   2      147.67      152.69     12.29 o 
  -7   1   2      193.28      211.05     12.07 o 
  -6   1   2      383.05      364.91     12.29 o 
  -5   1   2      268.52      305.21     10.09 o 
  -4   1   2     1470.12     1464.31     17.36 o 
  -3   1   2      933.12      990.47     12.52 o 
  -2   1   2     2239.66     2216.29     15.64 o 
  -1   1   2    13078.88    12811.70    158.70 o 
   0   1   2    11093.49    10741.35    211.24 o 
   1   1   2    10151.10     9463.24     33.31 o 
   2   1   2      349.62      368.27      8.56 o 
   3   1   2     1038.09     1099.18     15.81 o 
   4   1   2       45.35       48.26      6.58 o 
   5   1   2       29.88       28.74      7.02 o 
   6   1   2       96.88       77.44     10.09 o 
   7   1   2       29.02       27.42     10.09 o 
   8   1   2      127.48      125.92     14.70 o 
   9   1   2       15.32       18.65     11.85 o 
  10   1   2       13.41       18.43     13.82 o 
 -11   2   2        1.69       -4.83     12.94 o 
 -10   2   2        2.06        0.44     11.41 o 
  -9   2   2       20.52       15.57     11.41 o 
  -8   2   2       12.60       14.48      9.21 o 
  -7   2   2      213.53      224.00     12.51 o 
  -6   2   2      163.01      165.20      9.87 o 
  -5   2   2      285.12      298.19     10.31 o 
  -4   2   2       35.07       53.31      5.92 o 
  -3   2   2      816.86      846.85     11.86 o 
  -2   2   2      669.20      705.46      9.44 o 
  -1   2   2      987.88      991.29      9.89 o 
   0   2   2     1256.43     1258.78     16.83 o 
   1   2   2      204.48      224.71      6.14 o 
   2   2   2      848.50      839.38     12.08 o 
   3   2   2      888.07      948.78     14.93 o 
   4   2   2      397.82      426.81     11.63 o 
   5   2   2      116.16      121.10      9.21 o 
   6   2   2       57.40       55.94      8.99 o 
   7   2   2       48.24       44.97     10.31 o 
   8   2   2       30.56       37.07     11.85 o 
   9   2   2       37.89       38.39     11.85 o 
  10   2   2       13.77        1.54     12.72 o 
 -11   3   2        5.14        4.83     11.85 o 
 -10   3   2       21.77       27.42     12.72 o 
  -9   3   2       59.65       64.93     12.28 o 
  -8   3   2       21.27       21.94      9.87 o 
  -7   3   2       80.97       85.99     10.31 o 
  -6   3   2        4.04        2.19      6.58 o 
  -5   3   2       38.76       35.32      6.14 o 
  -4   3   2      107.80      105.74      6.80 o 
  -3   3   2      135.53      129.45      5.92 o 
  -2   3   2      823.49      847.68     10.76 o 
  -1   3   2      163.97      158.87      5.05 o 
   0   3   2       54.77       48.79      5.05 o 
   1   3   2      881.79      883.10     11.20 o 
   2   3   2      220.66      228.64      7.24 o 
   3   3   2      190.67      183.20      8.12 o 
   4   3   2       80.13       86.87      7.90 o 
   5   3   2       66.31       69.98      8.12 o 
   6   3   2       28.03       30.93      9.43 o 
   7   3   2        2.61        2.85     10.09 o 
   8   3   2       35.27       47.82     12.28 o 
   9   3   2       60.53       57.47     12.72 o 
  10   3   2        5.32        9.65     12.72 o 
 -11   4   2        2.84       16.23     12.94 o 
 -10   4   2       71.21       51.77     12.94 o 
  -9   4   2      226.56      199.86     16.23 o 
  -8   4   2      127.02      118.03     12.07 o 
  -7   4   2      317.96      341.40     14.70 o 
  -6   4   2        4.89        8.77      6.36 o 
  -5   4   2       90.87      110.57      7.46 o 
  -4   4   2     1493.68     1473.10     18.67 o 
  -3   4   2      259.94      269.90      8.34 o 
  -2   4   2     3384.19     3653.01     23.15 o 
  -1   4   2      213.13      219.44      5.92 o 
   0   4   2     1597.63     1658.98     35.41 o 
   1   4   2     1053.94     1094.77     13.18 o 
   2   4   2     1279.48     1311.85     16.04 o 
   3   4   2      123.94      144.36      8.12 o 
   4   4   2     1538.66     1552.49     21.75 o 
   5   4   2      125.33      106.84      9.65 o 
   6   4   2      312.16      296.42     14.48 o 
   7   4   2       34.46       49.14     11.41 o 
   8   4   2       60.34       61.86     12.94 o 
   9   4   2       14.32        9.21     11.63 o 
  10   4   2       13.99       14.70     13.16 o 
 -11   5   2       24.37       28.74     14.04 o 
 -10   5   2        1.10        3.51     11.85 o 
  -9   5   2      158.58      159.27     15.36 o 
  -8   5   2       60.72       51.33     11.19 o 
  -7   5   2       42.47       50.89      9.43 o 
  -6   5   2       83.34       84.24      8.56 o 
  -5   5   2      677.87      739.67     15.36 o 
  -4   5   2     1411.39     1419.04     18.89 o 
  -3   5   2     6103.62     6577.42     35.79 o 
  -2   5   2      438.68      440.08      9.22 o 
  -1   5   2      497.73      516.76      9.44 o 
   0   5   2      903.62      876.13     12.30 o 
   1   5   2       79.04       73.93      5.05 o 
   2   5   2     1339.11     1409.11     17.36 o 
   3   5   2     2594.64     2664.84     25.95 o 
   4   5   2      304.40      304.77     11.63 o 
   5   5   2      678.36      675.08     17.34 o 
   6   5   2      261.36      274.25     14.48 o 
   7   5   2      128.64      122.19     13.38 o 
   8   5   2       28.25       29.39     11.41 o 
   9   5   2       26.25       46.29     11.63 o 
  10   5   2       10.81       19.96     13.16 o 
 -11   6   2       19.65       24.57     14.26 o 
 -10   6   2       25.87       32.25     12.50 o 
  -9   6   2       89.63      103.10     13.38 o 
  -8   6   2      169.03      185.82     14.04 o 
  -7   6   2       69.88       69.32      9.65 o 
  -6   6   2       85.16       82.48      8.77 o 
  -5   6   2     1671.06     1690.92     23.72 o 
  -4   6   2      167.15      166.96      8.78 o 
  -3   6   2     4176.96     4323.42     30.63 o 
  -2   6   2      892.10      943.61     13.83 o 
  -1   6   2      362.04      423.35      9.22 o 
   0   6   2      114.71      118.56      4.11 o 
   1   6   2     2301.08     2377.75     21.56 o 
   2   6   2     3617.49     3509.14     28.18 o 
   3   6   2       51.82       47.38      6.80 o 
   4   6   2      827.89      802.29     17.34 o 
   5   6   2      214.40      218.52     12.29 o 
   6   6   2      494.45      515.00     18.65 o 
   7   6   2        2.62        7.90     11.19 o 
   8   6   2       31.44       30.27     12.50 o 
   9   6   2        5.83        9.21     12.72 o 
  10   6   2        1.75       -0.44     13.38 o 
 -10   7   2       37.90       46.29     14.26 o 
  -9   7   2       34.31       15.14     10.97 o 
  -8   7   2      378.55      353.03     17.55 o 
  -7   7   2      290.89      331.08     15.58 o 
  -6   7   2       33.50       34.66      8.34 o 
  -5   7   2       36.33       40.14      7.46 o 
  -4   7   2       17.58       32.69      5.92 o 
  -3   7   2      668.62      643.81     13.17 o 
  -2   7   2      243.89      287.44      8.78 o 
  -1   7   2      325.63      309.64      8.78 o 
   0   7   2      926.79      957.90     10.09 o 
   1   7   2     1016.38     1017.41     15.59 o 
   2   7   2     1113.06     1200.98     17.79 o 
   3   7   2      275.89      301.69     10.75 o 
   4   7   2      195.79      167.40     10.31 o 
   5   7   2       64.28       53.31      9.21 o 
   6   7   2      213.03      199.86     14.70 o 
   7   7   2      152.45      148.96     14.26 o 
   8   7   2       75.81       68.00     13.16 o 
   9   7   2       62.20       62.96     14.48 o 
 -10   8   2        2.79        5.48     11.19 o 
  -9   8   2        2.25       16.89     10.53 o 
  -8   8   2       58.81       53.53     11.41 o 
  -7   8   2      106.82      115.17     12.07 o 
  -6   8   2        3.91        2.41      8.56 o 
  -5   8   2       83.27       79.41      8.99 o 
  -4   8   2      145.19      157.08      9.21 o 
  -3   8   2      555.17      553.73     12.95 o 
  -2   8   2      245.80      251.67      9.22 o 
  -1   8   2      466.48      498.85     11.19 o 
   0   8   2      823.91      855.64     10.25 o 
   1   8   2      422.07      417.62     11.41 o 
   2   8   2      435.42      489.59     12.51 o 
   3   8   2       74.11       74.37      7.90 o 
   4   8   2      235.96      212.38     11.19 o 
   5   8   2        8.76        4.83      9.65 o 
   6   8   2      654.56      683.14     21.94 o 
   7   8   2      137.54      113.86     14.26 o 
   8   8   2       21.95       17.55     12.72 o 
   9   8   2       20.20       20.62     13.16 o 
 -10   9   2       13.91       12.50     12.94 o 
  -9   9   2        6.32        5.48      9.43 o 
  -8   9   2       39.99       49.14     10.75 o 
  -7   9   2       59.62       66.03     11.19 o 
  -6   9   2      175.47      169.15     12.72 o 
  -5   9   2       84.86       85.34      9.87 o 
  -4   9   2      447.37      435.80     14.04 o 
  -3   9   2       48.73       45.19      6.58 o 
  -2   9   2      351.56      348.02     11.41 o 
  -1   9   2      623.02      592.40     13.39 o 
   0   9   2       34.12       27.34      7.46 o 
   1   9   2      915.83      901.22     16.47 o 
   2   9   2       22.55       22.38      6.36 o 
   3   9   2       99.33       87.53      8.56 o 
   4   9   2       17.67       10.53      7.46 o 
   5   9   2      485.39      481.43     17.55 o 
   6   9   2      112.35      114.08     13.60 o 
   7   9   2       85.88       94.33     12.94 o 
   8   9   2       71.40       57.04     12.72 o 
   9   9   2       37.07       15.36     12.72 o 
 -10  10   2        3.35       12.06     11.19 o 
  -9  10   2       34.71       46.72     11.41 o 
  -8  10   2        3.82        1.10      9.87 o 
  -7  10   2       97.37      100.47     11.85 o 
  -6  10   2       30.54       22.59     10.31 o 
  -5  10   2      511.04      500.75     16.90 o 
  -4  10   2      259.08      242.88     11.85 o 
  -3  10   2      263.96      251.22     11.19 o 
  -2  10   2     1417.87     1375.26     20.86 o 
  -1  10   2      565.92      603.54     14.27 o 
   0  10   2     1301.62     1281.84     14.29 o 
   1  10   2      423.14      453.80     13.17 o 
   2  10   2      115.50      108.81      8.34 o 
   3  10   2      115.90      114.52      9.65 o 
   4  10   2       91.69      118.02     10.53 o 
   5  10   2       79.15       54.40     11.19 o 
   6  10   2        0.42        0.66     10.53 o 
   7  10   2       71.74       79.41     13.38 o 
   8  10   2       28.52       24.79     12.07 o 
   9  10   2       12.76       23.47     13.60 o 
 -10  11   2       18.04       22.81     13.38 o 
  -9  11   2       13.55       12.28     11.19 o 
  -8  11   2       31.83       29.39     10.75 o 
  -7  11   2       53.21       45.85     10.31 o 
  -6  11   2       48.43       44.97     10.53 o 
  -5  11   2     1166.29     1122.43     24.59 o 
  -4  11   2      318.80      296.20     14.04 o 
  -3  11   2     2591.51     2614.02     31.21 o 
  -2  11   2       21.84       22.38      7.46 o 
  -1  11   2     1706.87     1698.16     24.16 o 
   0  11   2      740.03      739.35     11.80 o 
   1  11   2      112.02      114.30      8.34 o 
   2  11   2      128.65      121.54      8.99 o 
   3  11   2      158.53      168.27     10.53 o 
   4  11   2      366.98      363.79     16.02 o 
   5  11   2      173.79      192.18     14.04 o 
   6  11   2        0.36       -3.07     10.31 o 
   7  11   2       26.36       18.43     11.41 o 
   8  11   2        8.71       12.28     12.72 o 
  -9  12   2       26.21       13.16     13.16 o 
  -8  12   2       14.68       12.28      9.87 o 
  -7  12   2       18.77       16.23     10.09 o 
  -6  12   2      482.40      497.87     19.97 o 
  -5  12   2      767.79      710.62     21.73 o 
  -4  12   2      313.71      331.30     14.92 o 
  -3  12   2     1518.76     1502.65     25.91 o 
  -2  12   2     1064.73     1050.66     20.86 o 
  -1  12   2      434.45      442.59     14.04 o 
   0  12   2      307.52      328.43      8.92 o 
   1  12   2      186.00      161.69     10.09 o 
   2  12   2      346.39      339.87     13.82 o 
   3  12   2       70.93       87.75      9.87 o 
   4  12   2       50.72       57.04     10.31 o 
   5  12   2       78.44       78.32     12.28 o 
   6  12   2        2.22        3.51     11.41 o 
   7  12   2       22.32       24.13     11.41 o 
   8  12   2        2.94        5.92     12.28 o 
  -9  13   2        3.99        6.80     11.85 o 
  -8  13   2       59.69       62.08     12.72 o 
  -7  13   2       45.49       62.96     10.97 o 
  -6  13   2       44.36       54.84     11.19 o 
  -5  13   2      168.12      182.31     13.82 o 
  -4  13   2      589.62      585.03     19.75 o 
  -3  13   2      285.64      282.81     14.26 o 
  -2  13   2       50.20       47.60      9.43 o 
  -1  13   2      496.90      448.75     15.14 o 
   0  13   2      230.36      230.27      9.76 o 
   1  13   2       56.94       47.38      8.34 o 
   2  13   2       31.88       23.91      7.90 o 
   3  13   2        2.62       -1.32      8.56 o 
   4  13   2       26.14       24.35      9.43 o 
   5  13   2       59.47       45.85     11.85 o 
   6  13   2       32.81       32.69     11.63 o 
   7  13   2       12.28       13.60     12.50 o 
   8  13   2       20.13       19.08     13.82 o 
  -9  14   2        5.04        8.56     11.63 o 
  -8  14   2       18.06       25.67     12.28 o 
  -7  14   2        2.70        4.61     10.75 o 
  -6  14   2        8.47       19.52      9.21 o 
  -5  14   2       29.81       28.30     10.09 o 
  -4  14   2      111.05      111.22     12.50 o 
  -3  14   2      117.65      114.52     11.85 o 
  -2  14   2       22.22       30.71      9.87 o 
  -1  14   2      168.88      182.31     12.07 o 
   0  14   2      298.02      306.87     18.10 o 
   1  14   2       14.67       26.54      8.34 o 
   2  14   2       75.39       61.64      9.43 o 
   3  14   2      109.63      108.15     11.63 o 
   4  14   2      139.05      148.30     13.60 o 
   5  14   2       37.65       43.22     12.07 o 
   6  14   2       54.77       64.71     13.16 o 
   7  14   2       53.78       62.30     13.60 o 
  -8  15   2       14.79       17.11     12.28 o 
  -7  15   2       28.12       35.76     11.41 o 
  -6  15   2       40.25       55.94     10.53 o 
  -5  15   2       42.36       40.58     10.31 o 
  -4  15   2       86.25      101.13     12.72 o 
  -3  15   2      348.56      364.65     17.11 o 
  -2  15   2      339.81      340.52     16.46 o 
  -1  15   2      307.03      293.56     14.92 o 
   0  15   2      142.43      149.62      8.76 o 
   1  15   2       59.92       58.35      9.87 o 
   2  15   2       32.67       25.23     10.09 o 
   3  15   2      143.51      155.76     13.38 o 
   4  15   2       34.07       39.49     11.19 o 
   5  15   2      107.65      108.37     13.60 o 
   6  15   2        4.05        3.29     11.19 o 
   7  15   2       17.60        9.43     11.85 o 
  -8  16   2        7.54        8.56     12.06 o 
  -7  16   2       24.34       27.64     11.85 o 
  -6  16   2       47.10       60.76     13.16 o 
  -5  16   2      146.38      126.36     13.60 o 
  -4  16   2       30.93       41.02     10.53 o 
  -3  16   2      216.09      218.51     15.36 o 
  -2  16   2        6.46       12.72      9.65 o 
  -1  16   2      159.67      162.56     13.60 o 
   0  16   2       85.19       79.25      7.99 o 
   1  16   2       95.84       95.87     12.07 o 
   2  16   2      203.05      179.46     14.26 o 
   3  16   2       30.07       20.84     10.53 o 
   4  16   2        2.51        5.48     10.31 o 
   5  16   2        9.60       10.31     11.63 o 
   6  16   2        3.40       15.36     11.85 o 
   7  16   2       56.55       64.93     15.79 o 
  -7  17   2       44.13       55.72     13.38 o 
  -6  17   2       22.42       12.72     11.63 o 
  -5  17   2        6.31       -8.99      8.99 o 
  -4  17   2       14.83       25.88      9.65 o 
  -3  17   2      190.48      153.35     14.70 o 
  -2  17   2       21.08       16.45     10.53 o 
  -1  17   2      417.51      423.03     19.09 o 
   0  17   2       90.62       77.43      8.14 o 
   1  17   2       94.89       99.38     12.94 o 
   2  17   2        1.22        3.51      9.21 o 
   3  17   2        3.48        0.88      9.43 o 
   4  17   2       20.64       25.23     11.19 o 
   5  17   2       35.81       41.24     13.38 o 
   6  17   2        3.71        8.34     13.16 o 
  -6  18   2       23.15       11.85     12.72 o 
  -5  18   2       66.56       68.44     12.07 o 
  -4  18   2        6.56        0.66      9.87 o 
  -3  18   2       54.62       67.13     12.07 o 
  -2  18   2       48.78       57.69     10.75 o 
  -1  18   2       12.10       18.43      9.65 o 
   0  18   2       10.73       16.06      6.97 o 
   1  18   2       48.13       55.06     11.41 o 
   2  18   2       19.18       25.67     10.75 o 
   3  18   2        0.83       -5.48     10.53 o 
   4  18   2       41.97       52.43     12.72 o 
   5  18   2       30.98       43.87     13.82 o 
  -6  19   2        4.76       14.04     13.16 o 
  -5  19   2       17.63       11.41     12.06 o 
  -4  19   2       11.68       13.38     11.63 o 
  -3  19   2       58.43       65.81     12.94 o 
  -2  19   2       17.16       19.30     10.53 o 
  -1  19   2       53.03       53.09     11.85 o 
   0  19   2       43.22       46.62      8.45 o 
   1  19   2       28.41       21.06     10.97 o 
   2  19   2       10.56       16.45     11.63 o 
   3  19   2        5.54        5.26     10.97 o 
   4  19   2       58.85       50.89     14.48 o 
   5  19   2       56.25       54.18     15.36 o 
  -5  20   2       35.76       49.58     14.04 o 
  -4  20   2        0.77        4.61     11.19 o 
  -3  20   2        2.64       14.70     11.19 o 
  -2  20   2        2.97        1.54     10.53 o 
  -1  20   2       17.66       21.06     12.06 o 
   0  20   2      104.80      109.37     10.47 o 
   1  20   2        0.74       -0.22     12.06 o 
   2  20   2       98.09      103.98     15.79 o 
   3  20   2       22.10       30.05     12.72 o 
   4  20   2        8.11        4.61     12.50 o 
  -4  21   2        5.87        5.70     11.41 o 
  -3  21   2       43.14       60.33     14.04 o 
  -2  21   2        8.22        9.43     12.28 o 
  -1  21   2       65.83       67.57     13.60 o 
   0  21   2       22.72       23.97      9.07 o 
   1  21   2       25.66       33.78     11.63 o 
   2  21   2        0.79       -1.54     11.41 o 
  -1  22   2        6.84      -11.41     12.28 o 
   0  22   2       14.57        9.98      9.38 o 
  -2 -21   3        8.22       16.45     12.28 o 
  -1 -21   3       23.07       33.78     12.50 o 
   0 -21   3       46.95       51.97      9.85 o 
   1 -21   3       20.60       36.85     14.48 o 
  -4 -20   3       15.12       26.10     12.50 o 
  -3 -20   3       35.63       28.96     12.50 o 
  -2 -20   3       53.07       44.97     13.16 o 
  -1 -20   3        4.22       -4.17     11.19 o 
   0 -20   3       79.83       94.17     12.50 o 
   1 -20   3       33.13       32.03     13.60 o 
   2 -20   3       18.08       11.41     12.72 o 
  -5 -19   3      117.81      105.74     15.79 o 
  -4 -19   3       37.17       29.18     12.28 o 
  -3 -19   3        0.46        0.44     10.75 o 
  -2 -19   3        3.36        7.24      9.65 o 
  -1 -19   3        9.81       19.74     10.97 o 
   0 -19   3       59.20       62.21      9.23 o 
   1 -19   3       41.83       47.60     12.28 o 
   2 -19   3      131.09      146.98     16.01 o 
   3 -19   3        1.87        7.46     12.50 o 
   4 -19   3       29.36       26.98     13.60 o 
  -6 -18   3        3.77        6.80     11.41 o 
  -5 -18   3       42.10       35.98     12.28 o 
  -4 -18   3       28.87       30.71     10.97 o 
  -3 -18   3       39.73       36.41     10.53 o 
  -2 -18   3       37.06       40.36     10.97 o 
  -1 -18   3       20.00       27.64     11.19 o 
   0 -18   3       23.52       17.89      7.68 o 
   1 -18   3       65.28       64.93     12.72 o 
   2 -18   3       52.24       60.76     11.85 o 
   3 -18   3      109.72       98.94     14.26 o 
   4 -18   3        0.29       -5.26     12.28 o 
  -7 -17   3       23.60       19.74     12.94 o 
  -6 -17   3        9.25       23.25     10.53 o 
  -5 -17   3        1.55       -1.75      9.87 o 
  -4 -17   3        6.56       -4.39      9.87 o 
  -3 -17   3       10.02        4.17      9.87 o 
  -2 -17   3       54.95       57.47     11.41 o 
  -1 -17   3        2.96        2.41      9.65 o 
   0 -17   3      309.86      310.46     12.26 o 
   1 -17   3      123.01      150.71     13.60 o 
   2 -17   3       34.71       36.63     11.63 o 
   3 -17   3       37.82       35.76     12.28 o 
   4 -17   3       96.97       99.38     14.26 o 
   5 -17   3      101.82      102.01     16.01 o 
  -7 -16   3       18.46       26.54     11.85 o 
  -6 -16   3        6.85        8.34     10.31 o 
  -5 -16   3       19.26       23.03     10.31 o 
  -4 -16   3       12.98        6.36      9.87 o 
  -3 -16   3       19.13        6.80      9.87 o 
  -2 -16   3      298.37      277.98     15.80 o 
  -1 -16   3       26.36       20.84      9.87 o 
   0 -16   3       55.56       51.00     10.09 o 
   1 -16   3       23.22       32.69     10.53 o 
   2 -16   3       46.02       37.73     10.75 o 
   3 -16   3        4.38        2.85     10.09 o 
   4 -16   3        0.88        5.48     10.09 o 
   5 -16   3       40.81       53.31     13.38 o 
   6 -16   3       33.02       36.41     12.94 o 
  -8 -15   3       10.19        8.56     12.06 o 
  -7 -15   3       23.51       16.23     10.97 o 
  -6 -15   3       20.47        6.80     10.75 o 
  -5 -15   3      116.45      113.64     13.16 o 
  -4 -15   3      494.48      502.48     19.75 o 
  -3 -15   3       33.27       38.61     11.63 o 
  -2 -15   3      696.46      701.80     21.51 o 
  -1 -15   3      193.58      184.07     13.38 o 
   0 -15   3      120.15      117.85     14.26 o 
   1 -15   3       13.38       23.03      9.43 o 
   2 -15   3       29.71       30.05     10.31 o 
   3 -15   3       57.43       85.99     12.50 o 
   4 -15   3        1.08        3.95      9.43 o 
   5 -15   3       51.66       51.77     12.94 o 
   6 -15   3        2.87       -0.44     12.06 o 
  -8 -14   3       51.30       49.58     12.50 o 
  -7 -14   3       60.22       51.33     12.28 o 
  -6 -14   3        6.14       12.72     10.09 o 
  -5 -14   3      146.10      125.70     12.29 o 
  -4 -14   3       43.55       38.39     11.19 o 
  -3 -14   3     1052.65     1009.92     24.80 o 
  -2 -14   3     1094.35     1039.82     23.93 o 
  -1 -14   3      384.49      361.81     15.58 o 
   0 -14   3      210.93      219.42     35.21 o 
   1 -14   3       13.80       19.08      8.34 o 
   2 -14   3       22.66        8.99      9.21 o 
   3 -14   3       13.25       16.89      9.87 o 
   4 -14   3       59.53       72.17     11.63 o 
   5 -14   3       13.97       23.69     11.63 o 
   6 -14   3        9.77       16.67     12.72 o 
   7 -14   3        2.84        6.58     11.41 o 
  -9 -13   3       13.20       19.96     11.41 o 
  -8 -13   3       25.24       26.98     11.85 o 
  -7 -13   3        3.37        0.00     10.53 o 
  -6 -13   3       59.57       49.36     10.97 o 
  -5 -13   3      493.36      478.78     18.65 o 
  -4 -13   3      727.61      705.56     21.29 o 
  -3 -13   3        2.31       -1.75      9.21 o 
  -2 -13   3      940.80      895.11     21.51 o 
  -1 -13   3      307.31      306.95     14.04 o 
   0 -13   3      329.30      325.55     21.94 o 
   1 -13   3      113.27      115.17     10.09 o 
   2 -13   3        7.67        9.65      8.34 o 
   3 -13   3       22.39       35.98      9.21 o 
   4 -13   3        1.68        3.07      9.65 o 
   5 -13   3      132.27      123.73     13.82 o 
   6 -13   3       36.31       35.32     11.19 o 
   7 -13   3       32.25       47.38     13.60 o 
  -9 -12   3        3.55        5.92     10.53 o 
  -8 -12   3        0.34        8.56      9.65 o 
  -7 -12   3       63.90       55.28     11.19 o 
  -6 -12   3      170.55      161.25     13.82 o 
  -5 -12   3      106.06       98.72     12.72 o 
  -4 -12   3      797.31      789.23     20.85 o 
  -3 -12   3       62.28       66.25     10.09 o 
  -2 -12   3      260.01      276.01     12.73 o 
  -1 -12   3      165.85      149.40     10.75 o 
   0 -12   3       99.73       87.51      7.46 o 
   1 -12   3       49.76       44.97      7.46 o 
   2 -12   3       57.40       57.47      8.99 o 
   3 -12   3      312.69      309.14     14.26 o 
   4 -12   3       60.51       68.88     11.41 o 
   5 -12   3       65.77       64.71     11.63 o 
   6 -12   3        2.65        1.54     10.31 o 
   7 -12   3       42.81       44.75     12.72 o 
  -9 -11   3        4.47        3.51      9.65 o 
  -8 -11   3        7.82       11.41      9.87 o 
  -7 -11   3        8.24       12.94      9.87 o 
  -6 -11   3       31.29       40.80     10.97 o 
  -5 -11   3       48.55       44.75     10.09 o 
  -4 -11   3      344.82      363.79     14.48 o 
  -3 -11   3      365.75      346.68     13.82 o 
  -2 -11   3       24.92       20.40      8.56 o 
  -1 -11   3       75.59       70.86      8.12 o 
   0 -11   3      222.93      223.41      7.52 o 
   1 -11   3      300.07      318.80     12.51 o 
   2 -11   3      199.55      191.09     11.19 o 
   3 -11   3        1.92        2.19      7.68 o 
   4 -11   3      249.15      285.65     14.70 o 
   5 -11   3      321.43      332.17     17.33 o 
   6 -11   3        5.73        3.95     10.53 o 
   7 -11   3       34.28       34.44     12.50 o 
   8 -11   3        7.07        6.58     12.94 o 
 -10 -10   3        9.11       19.08     12.28 o 
  -9 -10   3       12.11       12.50     10.97 o 
  -8 -10   3        0.25       -1.75      9.65 o 
  -7 -10   3       63.05       62.30     11.19 o 
  -6 -10   3      203.98      191.31     13.82 o 
  -5 -10   3       80.48       65.37      9.65 o 
  -4 -10   3       96.45       73.93      8.99 o 
  -3 -10   3     1007.46     1021.91     19.54 o 
  -2 -10   3     1329.07     1292.97     21.08 o 
  -1 -10   3       83.56       97.84      8.34 o 
   0 -10   3     1123.33     1114.18     21.74 o 
   1 -10   3      301.30      313.54     11.63 o 
   2 -10   3      544.89      579.78     15.58 o 
   3 -10   3      140.83      145.23     10.31 o 
   4 -10   3       30.62       37.51     10.09 o 
   5 -10   3      214.30      226.41     14.70 o 
   6 -10   3       88.66       82.05     11.85 o 
   7 -10   3        4.78        9.21     11.41 o 
   8 -10   3        0.53        0.66     12.06 o 
 -10  -9   3       17.08       25.67     11.85 o 
  -9  -9   3       17.00       27.64     10.31 o 
  -8  -9   3      108.03      103.11     12.50 o 
  -7  -9   3      262.52      256.91     14.92 o 
  -6  -9   3       53.32       51.99     10.09 o 
  -5  -9   3     1030.04     1068.39     21.51 o 
  -4  -9   3      113.31      127.90      9.21 o 
  -3  -9   3      571.29      533.95     14.27 o 
  -2  -9   3      260.42      260.00     10.09 o 
  -1  -9   3      428.93      399.39     11.63 o 
   0  -9   3      613.80      632.85     16.35 o 
   1  -9   3        9.82       13.82      5.92 o 
   2  -9   3      850.47      856.29     18.00 o 
   3  -9   3       37.09       44.09      7.90 o 
   4  -9   3      253.40      278.85     13.16 o 
   5  -9   3      197.30      194.38     14.04 o 
   6  -9   3       21.90       23.25     11.41 o 
   7  -9   3       20.56       12.28     11.63 o 
   8  -9   3       14.76        7.02     12.28 o 
 -10  -8   3       34.19       31.37     12.50 o 
  -9  -8   3        0.21       -6.58     10.75 o 
  -8  -8   3       18.31       19.30     10.53 o 
  -7  -8   3      444.20      410.75     17.11 o 
  -6  -8   3      567.54      579.55     17.56 o 
  -5  -8   3      747.04      750.84     17.78 o 
  -4  -8   3     1357.89     1305.30     20.86 o 
  -3  -8   3      954.38      918.57     16.90 o 
  -2  -8   3      246.20      249.91      9.65 o 
  -1  -8   3       73.90       68.88      6.36 o 
   0  -8   3      209.35      197.79      6.04 o 
   1  -8   3     1109.37     1163.76     18.44 o 
   2  -8   3      280.86      318.59     11.19 o 
   3  -8   3     1119.32     1130.00     20.86 o 
   4  -8   3      233.97      240.90     12.72 o 
   5  -8   3      372.30      371.46     17.33 o 
   6  -8   3       20.86       19.96     11.63 o 
   7  -8   3       32.42       38.39     11.63 o 
   8  -8   3       15.43        7.90     11.85 o 
 -11  -7   3       41.24       24.57     14.70 o 
 -10  -7   3        2.06       -3.51     10.53 o 
  -9  -7   3      170.25      148.52     14.92 o 
  -8  -7   3       98.01       76.78     12.07 o 
  -7  -7   3       18.55       23.03      8.77 o 
  -6  -7   3       74.79       69.54      8.99 o 
  -5  -7   3        2.94        3.95      6.14 o 
  -4  -7   3      603.69      586.00     14.27 o 
  -3  -7   3       12.64       16.67      5.92 o 
  -2  -7   3     1512.22     1603.13     19.55 o 
  -1  -7   3      589.35      575.52     11.85 o 
   0  -7   3      413.93      394.03      7.29 o 
   1  -7   3       25.76       34.88      5.92 o 
   2  -7   3      604.43      631.66     14.05 o 
   3  -7   3      220.75      229.49     10.97 o 
   4  -7   3      234.17      279.95     12.29 o 
   5  -7   3      543.30      538.72     19.09 o 
   6  -7   3      306.72      330.42     16.89 o 
   7  -7   3        6.70        9.65     10.97 o 
   8  -7   3       91.15       85.99     14.26 o 
   9  -7   3       59.24       56.60     14.26 o 
 -11  -6   3       13.06       22.38     12.28 o 
 -10  -6   3        2.79        5.05     11.19 o 
  -9  -6   3       41.73       63.84     12.07 o 
  -8  -6   3       64.07       65.81     11.63 o 
  -7  -6   3       12.65       12.06      7.90 o 
  -6  -6   3       35.60       23.03      7.90 o 
  -5  -6   3        2.13       -2.85      5.92 o 
  -4  -6   3      337.25      327.17     11.19 o 
  -3  -6   3      187.68      190.00      8.56 o 
  -2  -6   3      806.92      838.27     13.61 o 
  -1  -6   3      357.15      339.71      9.22 o 
   0  -6   3        4.36        2.52      3.10 o 
   1  -6   3     1383.82     1318.50     17.57 o 
   2  -6   3      484.46      481.06     12.29 o 
   3  -6   3      210.47      239.80     10.53 o 
   4  -6   3      156.03      152.03     10.75 o 
   5  -6   3      284.86      278.86     14.04 o 
   6  -6   3      201.55      220.05     14.70 o 
   7  -6   3      122.24      133.16     13.82 o 
   8  -6   3        6.06       16.01     11.63 o 
   9  -6   3       26.59       28.74     13.60 o 
 -11  -5   3        0.95        4.39     11.85 o 
 -10  -5   3        8.85       13.60     11.19 o 
  -9  -5   3       25.05       23.69     11.63 o 
  -8  -5   3      145.83      116.71     13.16 o 
  -7  -5   3        0.37       -3.51      7.90 o 
  -6  -5   3       33.22       36.41      7.68 o 
  -5  -5   3       12.33       14.92      6.14 o 
  -4  -5   3      400.19      413.43     11.63 o 
  -3  -5   3      295.09      281.09      9.22 o 
  -2  -5   3      423.56      389.79      9.44 o 
  -1  -5   3     1800.14     1773.40     17.81 o 
   0  -5   3      229.23      247.93     13.82 o 
   1  -5   3      160.23      146.78      7.02 o 
   2  -5   3      256.62      272.96      9.65 o 
   3  -5   3       32.95       50.02      7.02 o 
   4  -5   3      425.72      418.68     14.04 o 
   5  -5   3      660.94      643.23     18.65 o 
   6  -5   3       16.35       18.43     10.31 o 
   7  -5   3       97.60       94.99     12.50 o 
   8  -5   3       13.78       18.43     11.85 o 
   9  -5   3       22.17       23.25     12.72 o 
 -11  -4   3        6.78       -2.85     11.63 o 
 -10  -4   3       65.28       59.23     13.60 o 
  -9  -4   3       31.30       16.45     10.53 o 
  -8  -4   3      371.43      373.44     16.89 o 
  -7  -4   3      182.53      195.91     12.51 o 
  -6  -4   3      235.23      188.46     11.41 o 
  -5  -4   3      406.27      414.96     12.07 o 
  -4  -4   3       27.09       24.57      5.92 o 
  -3  -4   3     5226.32     5181.79     31.78 o 
  -2  -4   3      806.44      816.23     12.30 o 
  -1  -4   3     1488.41     1430.79     15.39 o 
   0  -4   3     2313.83     2460.70     14.24 o 
   1  -4   3     1300.04     1301.98     15.82 o 
   2  -4   3      486.76      483.50     11.63 o 
   3  -4   3       29.79       23.69      5.92 o 
   4  -4   3      174.03      173.54     10.53 o 
   5  -4   3       58.49       69.10      9.87 o 
   6  -4   3      135.76      162.56     12.50 o 
   7  -4   3       95.90      116.05     12.72 o 
   8  -4   3        9.45        7.24     11.63 o 
   9  -4   3       16.24       15.36     12.72 o 
 -11  -3   3       43.45       28.52     12.50 o 
 -10  -3   3       84.70       81.39     13.82 o 
  -9  -3   3      301.51      297.50     17.55 o 
  -8  -3   3      218.41      188.46     14.04 o 
  -7  -3   3      284.17      285.01     13.82 o 
  -6  -3   3      492.99      480.14     14.04 o 
  -5  -3   3     1233.35     1324.64     19.76 o 
  -4  -3   3     2793.07     2854.51     25.52 o 
  -3  -3   3      716.31      764.93     12.51 o 
  -2  -3   3     2673.87     2645.45     20.04 o 
  -1  -3   3     1768.41     1722.69     15.62 o 
   0  -3   3     2866.36     2916.49     87.12 o 
   1  -3   3     1025.41     1074.76     14.50 o 
   2  -3   3     2000.69     2021.01     21.10 o 
   3  -3   3       41.61       49.36      6.58 o 
   4  -3   3     1692.03     1681.48     24.16 o 
   5  -3   3       11.58       19.74      7.90 o 
   6  -3   3      353.44      372.12     16.89 o 
   7  -3   3       53.67       64.27     11.63 o 
   8  -3   3       35.97       56.38     12.07 o 
   9  -3   3       26.92       28.74     12.72 o 
 -11  -2   3       41.27       42.78     13.38 o 
 -10  -2   3       76.54       75.90     13.16 o 
  -9  -2   3       46.65       39.49     11.41 o 
  -8  -2   3       24.22       27.42      9.87 o 
  -7  -2   3     1172.55     1161.13     23.49 o 
  -6  -2   3      736.25      713.11     16.24 o 
  -5  -2   3      861.12      944.65     16.90 o 
  -4  -2   3     5311.49     5624.42     34.64 o 
  -3  -2   3      987.13      983.12     13.62 o 
  -2  -2   3     4060.29     4177.54     24.28 o 
  -1  -2   3     1609.09     1466.60     13.86 o 
   0  -2   3      483.77      486.37      6.21 o 
   1  -2   3     5165.54     5061.32     29.38 o 
   2  -2   3     3207.34     3233.28     25.98 o 
   3  -2   3      619.76      576.16     13.39 o 
   4  -2   3      201.78      220.06     10.97 o 
   5  -2   3       45.42       46.51      8.77 o 
   6  -2   3      148.38      161.47     12.29 o 
   7  -2   3       84.43       98.06     13.38 o 
   8  -2   3       81.43       95.21     14.70 o 
   9  -2   3       15.57       28.30     12.06 o 
 -11  -1   3        2.59       -2.85     12.06 o 
 -10  -1   3        1.77        5.70     10.31 o 
  -9  -1   3       56.16       48.92     11.63 o 
  -8  -1   3      198.65      169.59     13.60 o 
  -7  -1   3       72.39       74.15     10.09 o 
  -6  -1   3      263.51      243.76     11.41 o 
  -5  -1   3      737.53      726.36     14.71 o 
  -4  -1   3     1145.36     1182.54     16.25 o 
  -3  -1   3      340.84      344.77      8.34 o 
  -2  -1   3     6584.20     6672.40     29.92 o 
  -1  -1   3      472.36      472.68      8.12 o 
   0  -1   3      810.90      803.00     12.52 o 
   1  -1   3      409.51      425.59      9.22 o 
   2  -1   3     3310.80     3341.20     25.98 o 
   3  -1   3      401.50      424.85     11.85 o 
   4  -1   3      443.42      432.08     12.95 o 
   5  -1   3      132.57      137.77     10.53 o 
   6  -1   3       25.80       28.96      9.21 o 
   7  -1   3       53.67       42.56     11.19 o 
   8  -1   3       13.57       22.16     11.19 o 
   9  -1   3       23.20       28.30     12.72 o 
 -11   0   3        0.08        6.87      8.45 o 
 -10   0   3        4.58        1.97      7.45 o 
  -9   0   3       13.00       12.50      7.29 o 
  -8   0   3        0.84        1.74      6.44 o 
  -7   0   3       82.85       93.08      7.05 o 
  -6   0   3       19.79       18.45      4.87 o 
  -5   0   3      446.62      447.00      8.61 o 
  -4   0   3       96.16       93.53     14.59 o 
  -3   0   3      127.87      132.50      4.42 o 
  -2   0   3     1166.05     1185.08     32.97 o 
  -1   0   3      599.03      570.86      8.56 o 
   0   0   3     1869.44     1657.06      9.18 o 
   1   0   3       50.51       50.99      3.41 o 
   2   0   3     3738.19     3522.97     18.85 o 
   3   0   3        0.22        3.94      4.11 o 
   4   0   3      186.65      206.82      7.35 o 
   5   0   3       84.19       96.78     12.39 o 
   6   0   3       31.08       27.94      6.67 o 
   7   0   3        0.09       -2.84      6.82 o 
   8   0   3       18.29       16.11      8.14 o 
   9   0   3       16.74       18.37      8.89 o 
 -11   1   3        2.75        7.02     11.19 o 
 -10   1   3        1.81        1.32     10.97 o 
  -9   1   3       56.96       53.53     11.63 o 
  -8   1   3      197.21      224.43     13.38 o 
  -7   1   3       73.79       64.50     10.09 o 
  -6   1   3      264.55      248.81     10.97 o 
  -5   1   3      738.40      724.17     15.15 o 
  -4   1   3     1132.88     1195.26     16.47 o 
  -3   1   3      356.20      350.93      8.56 o 
  -2   1   3     6585.01     6613.67     29.92 o 
  -1   1   3      464.58      470.26      7.90 o 
   0   1   3      808.55      801.63     33.72 o 
   1   1   3      422.12      439.42      9.22 o 
   2   1   3     3350.56     3430.32     26.43 o 
   3   1   3      398.15      448.55     11.63 o 
   4   1   3      441.44      432.96     13.17 o 
   5   1   3      133.70      136.46     10.09 o 
   6   1   3       25.90       32.69      9.21 o 
   7   1   3       52.93       54.40     10.97 o 
   8   1   3       13.06       13.82     11.63 o 
   9   1   3       23.55       20.62     12.94 o 
 -11   2   3       40.59       45.85     13.38 o 
 -10   2   3       75.64       85.55     13.60 o 
  -9   2   3       45.64       51.99     11.19 o 
  -8   2   3       25.06       32.47     10.09 o 
  -7   2   3     1165.40     1166.39     23.27 o 
  -6   2   3      737.74      713.55     16.68 o 
  -5   2   3      849.02      930.15     16.68 o 
  -4   2   3     5235.99     5429.18     33.97 o 
  -3   2   3      992.09     1020.25     13.84 o 
  -2   2   3     4063.06     4205.37     24.28 o 
  -1   2   3     1555.38     1406.65     13.64 o 
   0   2   3      474.27      470.23      6.21 o 
   1   2   3     5261.54     5228.77     29.83 o 
   2   2   3     3206.05     3316.28     26.20 o 
   3   2   3      620.45      577.48     13.17 o 
   4   2   3      201.76      231.25     10.75 o 
   5   2   3       45.88       35.98      8.56 o 
   6   2   3      148.40      169.14     12.72 o 
   7   2   3       87.30      102.45     12.28 o 
   8   2   3       80.30       88.41     13.60 o 
   9   2   3       15.62       21.94     12.72 o 
 -11   3   3       42.84       60.76     14.26 o 
 -10   3   3       85.53       92.36     14.26 o 
  -9   3   3      305.20      300.79     17.11 o 
  -8   3   3      225.86      242.21     14.48 o 
  -7   3   3      292.54      296.20     13.60 o 
  -6   3   3      487.34      493.09     14.48 o 
  -5   3   3     1226.73     1318.04     19.54 o 
  -4   3   3     2870.02     2950.67     25.96 o 
  -3   3   3      693.89      740.10     12.08 o 
  -2   3   3     2710.84     2689.64     20.48 o 
  -1   3   3     1817.32     1788.59     16.06 o 
   0   3   3     2900.45     2946.78     60.25 o 
   1   3   3     1006.67     1021.36     14.28 o 
   2   3   3     2050.61     2066.85     21.33 o 
   3   3   3       40.97       46.51      6.58 o 
   4   3   3     1707.99     1678.86     24.16 o 
   5   3   3       10.40       -0.44      7.90 o 
   6   3   3      359.92      386.82     16.68 o 
   7   3   3       51.89       37.95     11.85 o 
   8   3   3       36.89       54.40     12.28 o 
   9   3   3       26.54       26.76     12.50 o 
 -11   4   3        6.52        7.90     12.50 o 
 -10   4   3       66.67       86.43     13.16 o 
  -9   4   3       30.72       30.93     10.75 o 
  -8   4   3      380.78      401.30     16.46 o 
  -7   4   3      187.97      196.13     12.07 o 
  -6   4   3      235.89      237.83     10.97 o 
  -5   4   3      395.07      407.05     11.85 o 
  -4   4   3       28.60       34.66      5.92 o 
  -3   4   3     5161.34     5094.46     31.34 o 
  -2   4   3      787.61      797.99     12.08 o 
  -1   4   3     1427.75     1416.16     14.95 o 
   0   4   3     2270.75     2412.25     14.16 o 
   1   4   3     1296.85     1286.15     15.82 o 
   2   4   3      467.92      491.39     11.63 o 
   3   4   3       31.14       31.37      6.14 o 
   4   4   3      174.16      172.22     10.31 o 
   5   4   3       58.20       64.28      9.65 o 
   6   4   3      136.65      144.79     12.50 o 
   7   4   3       96.90      101.13     13.16 o 
   8   4   3        9.41       15.79     11.63 o 
   9   4   3       16.16       21.28     12.06 o 
 -11   5   3        0.97        8.99     12.72 o 
 -10   5   3        9.19       -2.19     11.41 o 
  -9   5   3       24.17       25.67     11.19 o 
  -8   5   3      145.53      128.34     12.50 o 
  -7   5   3        0.47        5.70      8.34 o 
  -6   5   3       33.71       35.10      8.12 o 
  -5   5   3       10.38       11.19      5.70 o 
  -4   5   3      407.68      452.06     11.63 o 
  -3   5   3      288.37      265.51      9.22 o 
  -2   5   3      421.37      389.78      9.44 o 
  -1   5   3     1780.25     1813.59     18.03 o 
   0   5   3      212.17      218.43      5.28 o 
   1   5   3      156.83      150.51      7.02 o 
   2   5   3      248.43      261.10      9.65 o 
   3   5   3       33.31       44.97      6.80 o 
   4   5   3      419.77      404.41     14.04 o 
   5   5   3      668.60      641.48     18.00 o 
   6   5   3       16.11       15.14     10.75 o 
   7   5   3       98.78       94.99     12.50 o 
   8   5   3       13.13       17.33     11.41 o 
   9   5   3       21.72        8.56     12.94 o 
 -11   6   3       13.29       12.94     13.60 o 
 -10   6   3        2.78        7.90     10.31 o 
  -9   6   3       41.94       42.78     12.07 o 
  -8   6   3       64.74       66.03     10.75 o 
  -7   6   3       13.22       11.63      8.12 o 
  -6   6   3       34.58       45.41      7.68 o 
  -5   6   3        2.46        0.00      6.36 o 
  -4   6   3      334.52      319.71     10.75 o 
  -3   6   3      193.25      200.76      8.56 o 
  -2   6   3      810.70      865.94     13.83 o 
  -1   6   3      366.92      357.27      9.22 o 
   0   6   3        5.66        5.88      3.02 o 
   1   6   3     1403.76     1354.99     18.01 o 
   2   6   3      495.55      531.98     12.51 o 
   3   6   3      206.22      243.53     10.31 o 
   4   6   3      160.69      149.62     10.75 o 
   5   6   3      281.70      261.09     14.26 o 
   6   6   3      198.45      201.84     14.92 o 
   7   6   3      120.93      120.88     14.04 o 
   8   6   3        5.99       13.82     11.41 o 
   9   6   3       26.64       28.74     13.82 o 
 -11   7   3       41.92       44.09     14.04 o 
 -10   7   3        2.22       -4.39     11.19 o 
  -9   7   3      169.47      172.21     14.92 o 
  -8   7   3       96.81       92.58     12.07 o 
  -7   7   3       19.02       25.01      9.43 o 
  -6   7   3       74.42       90.16      9.43 o 
  -5   7   3        2.78        1.75      6.80 o 
  -4   7   3      591.66      585.55     14.05 o 
  -3   7   3        9.89       12.07      5.26 o 
  -2   7   3     1529.57     1653.91     19.99 o 
  -1   7   3      593.69      568.94     11.85 o 
   0   7   3      427.75      423.32     20.85 o 
   1   7   3       29.65       27.64      5.70 o 
   2   7   3      593.35      615.41     14.05 o 
   3   7   3      214.23      200.75     10.97 o 
   4   7   3      236.51      264.16     12.73 o 
   5   7   3      544.87      525.77     18.65 o 
   6   7   3      304.68      335.90     17.33 o 
   7   7   3        6.67       10.09     11.41 o 
   8   7   3       90.77       84.24     14.26 o 
   9   7   3       60.60       60.76     15.36 o 
 -10   8   3       36.56       21.94     12.50 o 
  -9   8   3        0.18       -1.10      9.21 o 
  -8   8   3       18.75       20.84     10.75 o 
  -7   8   3      438.93      438.84     17.11 o 
  -6   8   3      560.26      549.26     17.12 o 
  -5   8   3      742.03      753.03     17.78 o 
  -4   8   3     1322.14     1325.90     21.30 o 
  -3   8   3      965.27      979.83     16.91 o 
  -2   8   3      255.16      244.87      9.43 o 
  -1   8   3       75.74       88.19      6.58 o 
   0   8   3      201.09      191.19      6.05 o 
   1   8   3     1081.78     1129.48     18.22 o 
   2   8   3      286.02      301.03     11.19 o 
   3   8   3     1106.59     1080.81     20.86 o 
   4   8   3      236.45      232.56     12.73 o 
   5   8   3      375.54      383.75     17.77 o 
   6   8   3       20.43       19.52     11.41 o 
   7   8   3       31.64       37.07     12.28 o 
   8   8   3       16.25       12.72     11.85 o 
   9   8   3        3.67       -1.75     12.06 o 
 -10   9   3       17.31       22.38     11.63 o 
  -9   9   3       17.87       37.51     10.31 o 
  -8   9   3      111.67      114.73     12.50 o 
  -7   9   3      264.44      252.30     14.92 o 
  -6   9   3       50.50       55.94     10.31 o 
  -5   9   3     1019.57     1064.21     21.73 o 
  -4   9   3      116.62      126.80      9.21 o 
  -3   9   3      562.48      565.55     14.27 o 
  -2   9   3      263.72      276.46     10.75 o 
  -1   9   3      426.57      425.72     12.07 o 
   0   9   3      607.64      646.21     10.86 o 
   1   9   3        8.96        8.56      6.14 o 
   2   9   3      847.77      851.68     18.00 o 
   3   9   3       38.76       36.85      8.12 o 
   4   9   3      258.07      246.60     13.38 o 
   5   9   3      196.05      132.07     13.82 o 
   6   9   3       22.76       14.48     11.41 o 
   7   9   3       20.92       13.82     10.75 o 
   8   9   3       14.40       10.09     11.85 o 
   9   9   3        3.66       -4.83     12.50 o 
 -10  10   3        8.47       21.28     11.85 o 
  -9  10   3       11.26       10.53     10.09 o 
  -8  10   3        0.15       -5.92      8.77 o 
  -7  10   3       60.21       60.33     10.97 o 
  -6  10   3      201.83      190.21     13.60 o 
  -5  10   3       84.10       81.39     10.31 o 
  -4  10   3       93.87       80.29      8.99 o 
  -3  10   3      999.17      992.71     19.54 o 
  -2  10   3     1321.92     1273.42     20.86 o 
  -1  10   3       83.89       95.65      7.90 o 
   0  10   3     1114.25     1134.15     13.97 o 
   1  10   3      299.39      293.79     11.41 o 
   2  10   3      539.59      547.74     15.80 o 
   3  10   3      142.22      130.31     10.31 o 
   4  10   3       30.33       44.75      9.87 o 
   5  10   3      217.84      213.03     14.70 o 
   6  10   3       90.14       40.80     12.07 o 
   7  10   3        5.14        6.58     11.63 o 
   8  10   3        0.49        2.63     11.63 o 
 -10  11   3        9.88       13.60     13.38 o 
  -9  11   3        4.46       -0.44     11.85 o 
  -8  11   3        7.80        7.02     10.53 o 
  -7  11   3        8.03       15.79      9.21 o 
  -6  11   3       30.88       42.56     10.97 o 
  -5  11   3       48.50       48.92     10.31 o 
  -4  11   3      340.43      341.19     14.70 o 
  -3  11   3      373.55      347.34     13.82 o 
  -2  11   3       25.33       25.89      7.68 o 
  -1  11   3       77.63       88.19      8.34 o 
   0  11   3      221.48      220.34      7.36 o 
   1  11   3      297.96      325.16     12.51 o 
   2  11   3      198.38      177.71     11.63 o 
   3  11   3        1.35        1.97      8.56 o 
   4  11   3      244.74      240.02     14.70 o 
   5  11   3      324.94      354.55     17.55 o 
   6  11   3        5.60        7.02     11.19 o 
   7  11   3       33.75       25.01     11.63 o 
   8  11   3        7.30       12.72     12.72 o 
  -9  12   3        3.59       -1.54     10.97 o 
  -8  12   3        0.30        0.00      9.65 o 
  -7  12   3       62.74       47.82     11.85 o 
  -6  12   3      168.19      172.00     13.38 o 
  -5  12   3      108.23      121.10     12.72 o 
  -4  12   3      798.98      834.22     21.29 o 
  -3  12   3       63.05       64.06      9.65 o 
  -2  12   3      265.03      271.62     12.94 o 
  -1  12   3      162.46      167.17     10.31 o 
   0  12   3       97.91       82.43      6.20 o 
   1  12   3       47.87       45.19      7.90 o 
   2  12   3       56.64       39.05      8.56 o 
   3  12   3      311.16      309.14     15.14 o 
   4  12   3       61.91       52.21     10.75 o 
   5  12   3       69.49       76.56     12.28 o 
   6  12   3        2.78        3.51     11.19 o 
   7  12   3       42.41       36.63     12.50 o 
   8  12   3        1.44       14.70     12.28 o 
  -9  13   3       13.73       11.63     11.41 o 
  -8  13   3       25.21       15.36     11.63 o 
  -7  13   3        3.30        8.12     10.31 o 
  -6  13   3       61.55       61.64     11.85 o 
  -5  13   3      488.62      484.49     18.87 o 
  -4  13   3      730.96      731.68     20.85 o 
  -3  13   3        2.41        2.41      9.65 o 
  -2  13   3      933.81      899.49     21.51 o 
  -1  13   3      299.11      295.54     13.60 o 
   0  13   3      329.39      316.87     17.00 o 
   1  13   3      110.55      103.33      9.87 o 
   2  13   3        7.28        7.68      7.68 o 
   3  13   3       21.89       26.54     10.09 o 
   4  13   3        1.99        8.99      9.65 o 
   5  13   3      133.30      131.85     14.48 o 
   6  13   3       36.69       43.87     12.28 o 
   7  13   3       32.09       54.84     13.60 o 
  -9  14   3        3.59       10.75     11.63 o 
  -8  14   3       51.90       52.87     12.50 o 
  -7  14   3       61.75       64.71     12.72 o 
  -6  14   3        5.92        1.54      9.87 o 
  -5  14   3      148.40      135.14     12.94 o 
  -4  14   3       41.81       27.42     11.19 o 
  -3  14   3     1064.79     1030.12     24.80 o 
  -2  14   3     1101.91     1059.36     24.59 o 
  -1  14   3      379.00      369.93     15.58 o 
   0  14   3      206.06      205.29      9.15 o 
   1  14   3       13.89       19.52      8.34 o 
   2  14   3       22.60       19.52      8.77 o 
   3  14   3       13.57        5.70      9.65 o 
   4  14   3       58.30       67.35     11.41 o 
   5  14   3       14.31        7.24     10.97 o 
   6  14   3        9.86       14.70     12.06 o 
   7  14   3        3.18        3.29     12.06 o 
  -8  15   3       10.57        7.90     11.41 o 
  -7  15   3       23.29       27.42     12.50 o 
  -6  15   3       21.17       15.36     11.19 o 
  -5  15   3      120.52      127.02     13.16 o 
  -4  15   3      499.80      496.55     20.19 o 
  -3  15   3       32.05       28.52     11.85 o 
  -2  15   3      696.19      670.42     21.51 o 
  -1  15   3      192.57      163.88     12.94 o 
   0  15   3      120.59      107.36      7.99 o 
   1  15   3       12.47        8.56      8.77 o 
   2  15   3       30.72       21.72      9.87 o 
   3  15   3       59.45       68.22     11.19 o 
   4  15   3        1.10       -4.39     10.53 o 
   5  15   3       51.82       54.62     12.28 o 
   6  15   3        2.90        2.19     11.85 o 
   7  15   3        7.39       18.87     14.04 o 
  -8  16   3       23.07       30.49     12.72 o 
  -7  16   3       18.57       15.36     12.07 o 
  -6  16   3        6.78       -3.29     10.97 o 
  -5  16   3       19.03       23.47      9.87 o 
  -4  16   3       13.28        3.73     10.09 o 
  -3  16   3       18.14       10.97     10.09 o 
  -2  16   3      294.93      304.52     16.45 o 
  -1  16   3       26.10       21.06      9.65 o 
   0  16   3       53.08       44.70      7.60 o 
   1  16   3       22.90       21.06     10.75 o 
   2  16   3       47.69       50.45     11.41 o 
   3  16   3        4.88       -1.97      8.77 o 
   4  16   3        0.79        1.54     10.53 o 
   5  16   3       40.54       37.51     12.28 o 
   6  16   3       32.92       44.75     13.38 o 
  -7  17   3       23.37       24.13     12.72 o 
  -6  17   3        9.79       11.63     10.75 o 
  -5  17   3        1.29        9.21      9.65 o 
  -4  17   3        6.29        5.92     10.09 o 
  -3  17   3       10.17        8.56     10.09 o 
  -2  17   3       53.44       62.30     11.85 o 
  -1  17   3        2.97       14.26     10.53 o 
   0  17   3      305.73      315.58     22.60 o 
   1  17   3      122.64      123.29     12.94 o 
   2  17   3       34.18       45.19     11.41 o 
   3  17   3       36.21       43.22     12.07 o 
   4  17   3       96.39      110.78     14.92 o 
   5  17   3      102.14      103.32     15.58 o 
  -6  18   3        3.89       -1.75     12.28 o 
  -5  18   3       42.01       48.92     12.07 o 
  -4  18   3       29.59       34.66     11.19 o 
  -3  18   3       39.24       51.99     11.41 o 
  -2  18   3       36.92       34.44     10.75 o 
  -1  18   3       20.60       20.18     10.75 o 
   0  18   3       23.71       25.13      7.68 o 
   1  18   3       64.03       82.04     12.72 o 
   2  18   3       53.25       62.74     12.50 o 
   3  18   3      106.68       82.48     14.70 o 
   4  18   3        0.35        0.00     12.94 o 
   5  18   3       20.43       23.47     13.38 o 
  -6  19   3        6.16       -8.34     13.16 o 
  -5  19   3      117.54      128.77     15.14 o 
  -4  19   3       36.49       44.09     11.85 o 
  -3  19   3        0.37        1.97      9.87 o 
  -2  19   3        3.34        0.88     10.31 o 
  -1  19   3        9.21       -2.41      9.65 o 
   0  19   3       60.28       62.10      9.31 o 
   1  19   3       43.22       54.40     13.60 o 
   2  19   3      130.19      138.65     16.23 o 
   3  19   3        2.12       -3.07     12.06 o 
   4  19   3       29.72       33.78     14.26 o 
  -5  20   3        1.25        4.17     12.06 o 
  -4  20   3       14.98       23.03     13.16 o 
  -3  20   3       36.44       45.19     12.50 o 
  -2  20   3       53.02       42.56     12.50 o 
  -1  20   3        4.41        8.56     11.85 o 
   0  20   3       80.06       89.99     10.36 o 
   1  20   3       33.70       41.24     12.94 o 
   2  20   3       17.88       27.20     12.50 o 
   3  20   3       38.96       42.34     13.16 o 
  -3  21   3        1.35        9.21     11.63 o 
  -2  21   3        8.39       14.92     12.50 o 
  -1  21   3       22.52       23.91     12.72 o 
   0  21   3       45.32       45.84      9.77 o 
   1  21   3       20.48       16.23     13.60 o 
   2  21   3       40.92       29.83     13.16 o 
  -4 -20   4        4.42        3.51     11.85 o 
  -3 -20   4       19.17       12.07     12.50 o 
  -2 -20   4      100.44       96.74     15.36 o 
  -1 -20   4       16.46       14.26     13.60 o 
   0 -20   4      101.45      128.46     15.03 o 
   1 -20   4      100.39      114.73     16.89 o 
  -5 -19   4        6.16       -1.97     12.06 o 
  -4 -19   4       67.00       48.70     13.38 o 
  -3 -19   4       32.08       29.83     12.72 o 
  -2 -19   4       41.58       46.51     11.19 o 
  -1 -19   4       65.61       66.69     13.60 o 
   0 -19   4       25.63       30.11      8.68 o 
   1 -19   4        0.52        8.12     12.50 o 
   2 -19   4       25.61       16.23     12.72 o 
   3 -19   4      104.23      133.38     16.23 o 
  -6 -18   4       18.84       19.74     11.85 o 
  -5 -18   4       14.96       18.21     11.19 o 
  -4 -18   4       66.30       64.71     12.28 o 
  -3 -18   4       19.45       20.18     10.53 o 
  -2 -18   4       34.06       45.85     11.63 o 
  -1 -18   4       20.85       23.69     10.97 o 
   0 -18   4        8.62       10.56      7.36 o 
   1 -18   4       15.90       12.06     11.63 o 
   2 -18   4        2.81       -1.75     11.85 o 
   3 -18   4       18.16       26.54     12.94 o 
   4 -18   4       13.95       24.13     13.16 o 
  -7 -17   4       41.30       61.20     13.82 o 
  -6 -17   4       16.28        3.95     10.31 o 
  -5 -17   4        0.22        0.22     10.09 o 
  -4 -17   4        0.35       -5.92      9.43 o 
  -3 -17   4       22.98       18.65      9.87 o 
  -2 -17   4       88.49       83.14     11.41 o 
  -1 -17   4       60.75       48.48     11.85 o 
   0 -17   4       18.15       20.84      7.82 o 
   1 -17   4       46.81       53.31     11.85 o 
   2 -17   4        9.76       10.97     11.19 o 
   3 -17   4       25.86       24.35     11.85 o 
   4 -17   4        6.20       16.89     12.50 o 
  -7 -16   4       97.08       73.49     14.48 o 
  -6 -16   4       22.90       28.30     11.41 o 
  -5 -16   4       33.61       36.85     11.85 o 
  -4 -16   4        1.44        3.51     10.09 o 
  -3 -16   4       39.13       25.01     10.75 o 
  -2 -16   4       62.07       60.77     10.97 o 
  -1 -16   4       87.93       83.36     11.85 o 
   0 -16   4      475.91      471.90     13.81 o 
   1 -16   4       86.12       84.90     12.28 o 
   2 -16   4       66.74       92.14     12.94 o 
   3 -16   4        1.63        9.65      9.87 o 
   4 -16   4        4.06       -3.07     11.63 o 
   5 -16   4       16.26        8.56     13.16 o 
  -8 -15   4        4.08        4.39     10.97 o 
  -7 -15   4       25.97       21.06     11.63 o 
  -6 -15   4       13.16        5.92     11.19 o 
  -5 -15   4       98.35       91.04     12.72 o 
  -4 -15   4      280.06      246.38     16.02 o 
  -3 -15   4       12.24        5.05     10.09 o 
  -2 -15   4      175.72      171.12     13.16 o 
  -1 -15   4       62.96       59.45     10.09 o 
   0 -15   4       10.26       13.10      7.13 o 
   1 -15   4      232.24      265.46     15.14 o 
   2 -15   4       17.17       17.33     10.75 o 
   3 -15   4      118.20      161.02     14.48 o 
   4 -15   4       20.16       16.89     11.19 o 
   5 -15   4       44.08       48.04     13.38 o 
   6 -15   4        1.13        2.19     13.16 o 
  -8 -14   4        6.61        3.51     11.63 o 
  -7 -14   4       39.07       31.81     11.85 o 
  -6 -14   4       90.18       81.17     12.28 o 
  -5 -14   4       72.26       79.63     11.85 o 
  -4 -14   4       66.00       70.64     11.85 o 
  -3 -14   4      135.09      126.36     12.72 o 
  -2 -14   4      135.29      116.05     12.94 o 
  -1 -14   4      243.40      245.28     14.04 o 
   0 -14   4       19.12       26.42      6.04 o 
   1 -14   4      156.64      182.53     12.50 o 
   2 -14   4      118.35      133.60     12.29 o 
   3 -14   4       26.83       27.64      9.87 o 
   4 -14   4       41.58       45.85     11.85 o 
   5 -14   4       33.22       34.00     11.85 o 
   6 -14   4       37.31       28.52     13.38 o 
  -9 -13   4       18.10       30.93     12.72 o 
  -8 -13   4       16.67       12.72     11.41 o 
  -7 -13   4       95.66       88.41     12.94 o 
  -6 -13   4        0.95       -0.44      9.65 o 
  -5 -13   4      141.95      139.09     13.16 o 
  -4 -13   4      272.22      265.47     15.36 o 
  -3 -13   4      278.56      248.36     14.48 o 
  -2 -13   4      419.46      390.13     16.68 o 
  -1 -13   4      488.72      454.22     17.12 o 
   0 -13   4       55.51       53.64      6.36 o 
   1 -13   4        3.83        0.88      7.68 o 
   2 -13   4       19.33       24.57      9.43 o 
   3 -13   4       43.94       42.78     10.53 o 
   4 -13   4       61.80       77.44     11.85 o 
   5 -13   4        5.15        0.00     10.75 o 
   6 -13   4       29.13       23.91     12.50 o 
   7 -13   4       10.74       22.16     12.94 o 
  -9 -12   4       26.75       19.96     11.85 o 
  -8 -12   4       93.45       96.96     13.38 o 
  -7 -12   4       63.41       58.13     12.07 o 
  -6 -12   4       13.26       10.53      9.65 o 
  -5 -12   4      282.95      278.86     15.80 o 
  -4 -12   4      210.28      175.29     12.94 o 
  -3 -12   4      258.73      237.39     13.38 o 
  -2 -12   4      495.12      493.73     16.46 o 
  -1 -12   4      199.89      207.32     12.29 o 
   0 -12   4      116.57      107.39      6.90 o 
   1 -12   4       76.63       96.52      9.65 o 
   2 -12   4       22.57       20.84      8.77 o 
   3 -12   4      164.25      173.09     12.94 o 
   4 -12   4       21.18       18.65      9.65 o 
   5 -12   4       54.89       57.04     12.28 o 
   6 -12   4        1.85        3.73     11.19 o 
   7 -12   4       12.36       22.81     12.50 o 
 -10 -11   4       50.86       52.65     14.04 o 
  -9 -11   4       29.85       26.32     11.85 o 
  -8 -11   4       10.78       13.60     11.19 o 
  -7 -11   4       68.38       48.70     11.19 o 
  -6 -11   4      558.01      514.35     19.31 o 
  -5 -11   4       91.49       91.92     11.19 o 
  -4 -11   4      541.69      508.88     17.12 o 
  -3 -11   4      485.70      443.04     15.58 o 
  -2 -11   4      448.46      439.08     14.70 o 
  -1 -11   4      257.20      267.45     12.51 o 
   0 -11   4      130.35      140.33     18.32 o 
   1 -11   4       87.17       81.39      8.77 o 
   2 -11   4      101.95      113.64      9.87 o 
   3 -11   4      314.36      321.43     15.14 o 
   4 -11   4       56.88       57.69     10.97 o 
   5 -11   4       36.01       37.29     10.75 o 
   6 -11   4       40.65       46.72     12.28 o 
   7 -11   4        3.98        2.19     12.28 o 
 -10 -10   4       14.33       12.94     12.06 o 
  -9 -10   4       12.52       21.06     10.75 o 
  -8 -10   4        9.55       21.06      9.87 o 
  -7 -10   4       46.87       49.14     10.53 o 
  -6 -10   4      382.52      390.77     16.46 o 
  -5 -10   4       76.71       65.15     10.53 o 
  -4 -10   4     1331.09     1261.83     23.49 o 
  -3 -10   4      578.94      608.33     16.02 o 
  -2 -10   4      293.01      296.86     11.85 o 
  -1 -10   4      603.29      620.86     15.36 o 
   0 -10   4       73.23       71.42      5.74 o 
   1 -10   4       76.71       88.19      8.34 o 
   2 -10   4       49.62       52.21      8.12 o 
   3 -10   4      162.37      182.31     12.07 o 
   4 -10   4      251.72      253.62     14.70 o 
   5 -10   4      116.92      138.65     13.38 o 
   6 -10   4      111.02      126.36     13.60 o 
   7 -10   4       18.05       24.35     12.07 o 
 -10  -9   4        5.01        0.88     11.41 o 
  -9  -9   4        1.36        1.10      9.87 o 
  -8  -9   4       52.68       58.57     11.63 o 
  -7  -9   4        0.20       -1.10      8.77 o 
  -6  -9   4      194.56      168.71     12.72 o 
  -5  -9   4       28.36       30.93      8.34 o 
  -4  -9   4      377.17      337.47     13.38 o 
  -3  -9   4      252.01      251.88     10.75 o 
  -2  -9   4      371.95      348.23     12.29 o 
  -1  -9   4      394.23      390.37     12.07 o 
   0  -9   4      730.05      739.20     11.41 o 
   1  -9   4       91.84      104.64      8.12 o 
   2  -9   4       76.08       98.06      8.77 o 
   3  -9   4      110.29      124.83     10.75 o 
   4  -9   4      147.98      181.87     12.94 o 
   5  -9   4      105.28      109.25     13.60 o 
   6  -9   4       41.70       49.58     12.07 o 
   7  -9   4       41.05       55.28     12.94 o 
   8  -9   4        4.63       10.31     12.94 o 
 -10  -8   4       23.70       22.81     11.41 o 
  -9  -8   4        7.38        1.75      9.65 o 
  -8  -8   4       16.06       13.38     10.09 o 
  -7  -8   4        5.75        2.85      9.21 o 
  -6  -8   4      168.07      154.67     11.41 o 
  -5  -8   4      110.03       98.94      9.43 o 
  -4  -8   4      405.24      382.91     12.95 o 
  -3  -8   4      560.82      509.81     13.17 o 
  -2  -8   4      737.32      723.25     15.37 o 
  -1  -8   4       89.48       76.12      6.80 o 
   0  -8   4      175.41      173.18     19.42 o 
   1  -8   4      234.42      249.68     10.31 o 
   2  -8   4      588.14      581.56     16.02 o 
   3  -8   4      375.67      344.71     14.48 o 
   4  -8   4       38.32       30.71      9.87 o 
   5  -8   4      655.13      646.70     21.94 o 
   6  -8   4      203.43      169.80     15.14 o 
   7  -8   4        9.70       15.79     11.41 o 
   8  -8   4       25.07       20.84     13.60 o 
 -11  -7   4        4.04        3.51     13.38 o 
 -10  -7   4       20.25       19.08     12.28 o 
  -9  -7   4       25.33       16.23     11.41 o 
  -8  -7   4       26.11       24.79     10.31 o 
  -7  -7   4        9.15       10.75      8.56 o 
  -6  -7   4      268.50      264.16     12.73 o 
  -5  -7   4      381.28      377.63     13.82 o 
  -4  -7   4      543.44      528.89     14.05 o 
  -3  -7   4      347.64      316.42     10.75 o 
  -2  -7   4     1253.43     1301.66     19.11 o 
  -1  -7   4      616.24      613.03     13.39 o 
   0  -7   4      517.33      524.68     12.18 o 
   1  -7   4       82.46       98.06      7.24 o 
   2  -7   4      347.33      375.87     12.51 o 
   3  -7   4      725.85      676.64     17.78 o 
   4  -7   4        4.73       10.31      8.77 o 
   5  -7   4      106.61      126.36     13.60 o 
   6  -7   4       65.98       58.13     12.07 o 
   7  -7   4      104.75       99.38     14.26 o 
   8  -7   4        9.76       16.01     12.72 o 
 -11  -6   4       56.33       64.27     14.70 o 
 -10  -6   4       18.53       22.81     10.97 o 
  -9  -6   4      291.82      257.35     16.89 o 
  -8  -6   4      142.27      151.15     13.38 o 
  -7  -6   4      102.14       85.34     10.75 o 
  -6  -6   4       69.03       69.10      8.77 o 
  -5  -6   4       97.87       73.49      8.56 o 
  -4  -6   4      172.28      131.86      8.78 o 
  -3  -6   4       95.87      107.06      7.46 o 
  -2  -6   4      890.20      939.25     15.59 o 
  -1  -6   4      875.77      858.24     14.71 o 
   0  -6   4      623.74      624.32     23.92 o 
   1  -6   4       65.63       57.70      6.58 o 
   2  -6   4     1075.16      993.27     18.22 o 
   3  -6   4      328.73      343.60     12.95 o 
   4  -6   4      154.29      145.23     10.97 o 
   5  -6   4      195.26      187.14     14.04 o 
   6  -6   4       83.79      116.27     13.60 o 
   7  -6   4       11.04       18.21     10.97 o 
   8  -6   4        7.82       22.16     11.85 o 
 -11  -5   4       13.72       12.28     12.06 o 
 -10  -5   4       76.24       59.01     13.38 o 
  -9  -5   4        4.25        3.73     10.97 o 
  -8  -5   4      712.68      665.60     20.85 o 
  -7  -5   4       84.52       68.88      9.65 o 
  -6  -5   4      545.60      524.70     15.58 o 
  -5  -5   4       45.82       46.73      7.02 o 
  -4  -5   4     3718.09     3899.10     32.57 o 
  -3  -5   4      373.56      395.87     10.97 o 
  -2  -5   4     2892.12     2863.28     25.08 o 
  -1  -5   4      770.89      758.96     13.17 o 
   0  -5   4      237.36      238.65     10.64 o 
   1  -5   4     2316.97     2250.60     23.74 o 
   2  -5   4      773.75      762.57     15.80 o 
   3  -5   4      695.97      683.24     16.68 o 
   4  -5   4       55.72       71.73      9.65 o 
   5  -5   4      208.25      212.15     14.04 o 
   6  -5   4        4.81        6.36     10.53 o 
   7  -5   4       72.52       66.25     12.28 o 
   8  -5   4        9.25       13.38     11.41 o 
 -11  -4   4       37.42       28.52     12.72 o 
 -10  -4   4       81.76       74.15     13.82 o 
  -9  -4   4       92.89       71.95     12.50 o 
  -8  -4   4       34.99       35.32     10.09 o 
  -7  -4   4       16.58        7.90      8.56 o 
  -6  -4   4       71.34       65.81      8.34 o 
  -5  -4   4       44.71       42.56      7.02 o 
  -4  -4   4     2711.28     2918.51     27.49 o 
  -3  -4   4     4005.11     4189.67     30.40 o 
  -2  -4   4     1953.67     1918.37     20.01 o 
  -1  -4   4     2232.72     2172.44     20.89 o 
   0  -4   4      597.70      583.47     11.85 o 
   1  -4   4      297.94      288.33      9.65 o 
   2  -4   4     2008.63     2051.89     24.17 o 
   3  -4   4      343.94      348.00     12.73 o 
   4  -4   4      566.19      574.74     17.12 o 
   5  -4   4       96.34      110.13     11.63 o 
   6  -4   4       12.77        6.58     10.53 o 
   7  -4   4        1.68        4.17     11.19 o 
   8  -4   4        9.58        7.68     11.85 o 
   9  -4   4       11.77        9.43     13.16 o 
 -11  -3   4       12.34        7.02     11.63 o 
 -10  -3   4        8.83       16.89     11.63 o 
  -9  -3   4       15.34       14.48     10.53 o 
  -8  -3   4       24.60       20.84     10.31 o 
  -7  -3   4      177.56      162.79     12.29 o 
  -6  -3   4       16.89        4.83      7.24 o 
  -5  -3   4      454.66      448.33     12.95 o 
  -4  -3   4      552.56      534.87     12.51 o 
  -3  -3   4     1807.81     1859.69     20.00 o 
  -2  -3   4      520.91      516.48     10.54 o 
  -1  -3   4      297.19      285.05      8.34 o 
   0  -3   4     1239.70     1236.14     20.43 o 
   1  -3   4     1535.28     1683.26     19.99 o 
   2  -3   4      745.56      688.18     14.49 o 
   3  -3   4     2570.42     2656.99     29.68 o 
   4  -3   4      752.28      740.09     18.22 o 
   5  -3   4       11.31        6.14      8.99 o 
   6  -3   4      351.87      352.15     17.11 o 
   7  -3   4       49.24       60.33     11.85 o 
   8  -3   4       12.38        8.12     12.28 o 
   9  -3   4       24.20       33.78     13.16 o 
 -11  -2   4        2.17        1.54     11.85 o 
 -10  -2   4       15.84       30.05     11.19 o 
  -9  -2   4        6.03        5.48      9.21 o 
  -8  -2   4      227.88      223.12     14.48 o 
  -7  -2   4      459.74      428.77     16.02 o 
  -6  -2   4      230.94      233.00     11.41 o 
  -5  -2   4      454.77      456.01     12.73 o 
  -4  -2   4      156.26      168.06      7.90 o 
  -3  -2   4     1236.88     1176.77     15.82 o 
  -2  -2   4      592.38      578.89     10.76 o 
  -1  -2   4       41.51       29.83      4.61 o 
   0  -2   4     1031.77     1073.24     10.40 o 
   1  -2   4       12.59        5.92      5.26 o 
   2  -2   4      867.29      801.12     15.37 o 
   3  -2   4      251.47      242.23     10.97 o 
   4  -2   4      115.05      107.06     10.09 o 
   5  -2   4      387.94      335.93     15.58 o 
   6  -2   4       15.08       10.31     10.75 o 
   7  -2   4       19.07       27.86     10.53 o 
   8  -2   4        2.76        5.26     11.63 o 
   9  -2   4       18.39       23.47     13.16 o 
 -11  -1   4       43.05       48.26     13.16 o 
 -10  -1   4        9.92       10.53     10.53 o 
  -9  -1   4        2.32       -6.14      9.87 o 
  -8  -1   4      379.34      363.35     16.02 o 
  -7  -1   4       95.18       80.95     10.97 o 
  -6  -1   4     1501.40     1481.30     23.50 o 
  -5  -1   4      907.89      938.96     17.34 o 
  -4  -1   4       91.90       69.98      7.02 o 
  -3  -1   4     1412.14     1392.82     16.92 o 
  -2  -1   4     1465.26     1481.51     16.26 o 
  -1  -1   4     3522.05     3319.70     23.36 o 
   0  -1   4     1118.94     1101.29     18.56 o 
   1  -1   4      257.32      229.96      8.78 o 
   2  -1   4      280.98      291.83     10.31 o 
   3  -1   4       29.10       28.30      7.02 o 
   4  -1   4      292.59      261.54     12.51 o 
   5  -1   4       74.04       76.56      9.65 o 
   6  -1   4      181.12      180.55     14.26 o 
   7  -1   4       84.42       75.24     12.28 o 
   8  -1   4       35.72       42.78     12.28 o 
   9  -1   4       15.85        7.68     13.16 o 
 -11   0   4       53.76       78.24     11.63 o 
 -10   0   4        0.53        2.10      7.21 o 
  -9   0   4      392.27      386.72     12.64 o 
  -8   0   4      275.37      284.82     16.02 o 
  -7   0   4      189.85      209.50     17.66 o 
  -6   0   4      321.23      333.97     12.29 o 
  -5   0   4       63.91       66.72     11.08 o 
  -4   0   4     2938.58     2984.18     18.67 o 
  -3   0   4      262.08      271.98      9.87 o 
  -2   0   4     8624.21     8481.50     34.16 o 
  -1   0   4     1950.35     1964.73     12.67 o 
   0   0   4       23.53       21.15      2.27 o 
   1   0   4      107.43      111.17      8.56 o 
   2   0   4     1416.68     1414.98     13.67 o 
   3   0   4      492.60      514.07     10.64 o 
   4   0   4      259.55      233.34      8.14 o 
   5   0   4        9.54        7.05      5.87 o 
   6   0   4        0.42        2.39      6.97 o 
   7   0   4       33.95       26.68      8.13 o 
   8   0   4       13.80       20.66      8.20 o 
   9   0   4       35.28       33.95      9.91 o 
 -11   1   4       42.94       53.74     12.72 o 
 -10   1   4        9.97       11.41     10.75 o 
  -9   1   4        1.95        5.05      9.65 o 
  -8   1   4      386.00      383.31     16.24 o 
  -7   1   4       92.68      105.74     10.53 o 
  -6   1   4     1511.85     1545.00     23.72 o 
  -5   1   4      900.46      932.81     16.90 o 
  -4   1   4       96.63      103.55      6.80 o 
  -3   1   4     1410.03     1393.92     16.70 o 
  -2   1   4     1439.24     1466.96     16.04 o 
  -1   1   4     3554.26     3350.92     23.58 o 
   0   1   4     1128.48     1134.70     10.33 o 
   1   1   4      275.27      280.87      9.00 o 
   2   1   4      284.18      273.84     10.31 o 
   3   1   4       28.75       22.81      7.02 o 
   4   1   4      290.59      275.36     12.29 o 
   5   1   4       75.31       79.19     10.31 o 
   6   1   4      181.15      159.49     13.60 o 
   7   1   4       84.39       61.86     12.50 o 
   8   1   4       35.94       36.63     11.85 o 
   9   1   4       15.76       11.19     12.50 o 
 -11   2   4        2.23        1.10     12.28 o 
 -10   2   4       15.13       16.01     11.63 o 
  -9   2   4        5.99        6.58      9.43 o 
  -8   2   4      231.50      236.72     14.48 o 
  -7   2   4      461.75      480.33     16.46 o 
  -6   2   4      230.70      244.19     11.63 o 
  -5   2   4      443.94      442.18     12.73 o 
  -4   2   4      153.77      165.20      7.90 o 
  -3   2   4     1232.72     1218.07     16.04 o 
  -2   2   4      595.50      597.33     10.98 o 
  -1   2   4       40.15       34.00      4.83 o 
   0   2   4     1062.61     1100.32     10.40 o 
   1   2   4       10.53        2.63      5.05 o 
   2   2   4      859.93      831.41     15.59 o 
   3   2   4      250.62      252.54     11.19 o 
   4   2   4      111.16      101.57     10.75 o 
   5   2   4      379.96      356.99     15.14 o 
   6   2   4       14.62       14.04     10.31 o 
   7   2   4       18.65       13.16     10.97 o 
   8   2   4        2.74        3.51     11.19 o 
   9   2   4       17.86       29.18     13.38 o 
 -11   3   4       12.45       15.14     11.41 o 
 -10   3   4        8.91       19.08     11.19 o 
  -9   3   4       15.66       31.81      9.65 o 
  -8   3   4       24.60       26.54     10.53 o 
  -7   3   4      180.07      191.31     12.51 o 
  -6   3   4       16.37       17.11      7.24 o 
  -5   3   4      458.75      498.36     12.95 o 
  -4   3   4      549.47      528.94     12.51 o 
  -3   3   4     1809.99     1906.07     20.44 o 
  -2   3   4      515.83      502.21     10.76 o 
  -1   3   4      292.18      275.62      8.34 o 
   0   3   4     1202.65     1202.91     35.15 o 
   1   3   4     1550.49     1696.47     19.99 o 
   2   3   4      729.39      666.87     14.49 o 
   3   3   4     2556.19     2649.27     29.68 o 
   4   3   4      746.33      717.70     18.66 o 
   5   3   4       11.49       16.23      8.77 o 
   6   3   4      351.53      371.02     17.11 o 
   7   3   4       49.08       65.59     12.28 o 
   8   3   4       11.73       20.84     11.63 o 
   9   3   4       24.17       36.41     14.04 o 
 -11   4   4       37.21       37.51     13.82 o 
 -10   4   4       81.26       77.22     13.60 o 
  -9   4   4       96.65       98.50     12.28 o 
  -8   4   4       36.29       35.32     10.53 o 
  -7   4   4       17.37        9.87      8.56 o 
  -6   4   4       67.26       84.02      8.77 o 
  -5   4   4       48.89       51.11      7.02 o 
  -4   4   4     2695.24     2933.86     27.49 o 
  -3   4   4     3975.58     4190.42     30.40 o 
  -2   4   4     1962.46     2028.53     20.45 o 
  -1   4   4     2221.39     2175.93     20.89 o 
   0   4   4      600.94      576.51      8.38 o 
   1   4   4      288.14      302.59      9.87 o 
   2   4   4     2023.00     2046.42     24.39 o 
   3   4   4      345.08      348.00     13.17 o 
   4   4   4      559.69      574.30     17.12 o 
   5   4   4       93.23       86.65     11.63 o 
   6   4   4       13.65        5.26     10.53 o 
   7   4   4        1.39        3.51     10.53 o 
   8   4   4        9.98       14.92     10.97 o 
   9   4   4       12.14        8.12     12.72 o 
 -11   5   4       14.36       31.15     12.72 o 
 -10   5   4       77.47       71.08     13.38 o 
  -9   5   4        4.09        3.73     10.75 o 
  -8   5   4      710.77      692.81     21.07 o 
  -7   5   4       83.18       93.23     10.09 o 
  -6   5   4      543.48      546.20     15.80 o 
  -5   5   4       47.57       46.07      7.24 o 
  -4   5   4     3692.82     3963.49     32.57 o 
  -3   5   4      371.81      385.56     10.97 o 
  -2   5   4     2900.44     2972.00     25.52 o 
  -1   5   4      788.51      747.12     13.39 o 
   0   5   4      240.74      252.01      6.21 o 
   1   5   4     2341.55     2225.15     23.96 o 
   2   5   4      775.02      765.87     15.80 o 
   3   5   4      691.48      650.32     16.68 o 
   4   5   4       57.00       57.04      9.65 o 
   5   5   4      211.13      188.02     13.82 o 
   6   5   4        4.51       -4.39     10.53 o 
   7   5   4       72.27       62.08     12.72 o 
   8   5   4        8.62        9.87     12.06 o 
   9   5   4        5.64       16.23     12.28 o 
 -11   6   4       58.10       88.84     15.14 o 
 -10   6   4       19.00       25.88     11.41 o 
  -9   6   4      288.94      277.10     16.89 o 
  -8   6   4      137.74      145.45     13.38 o 
  -7   6   4      105.36       87.75     10.31 o 
  -6   6   4       67.97       70.86      9.21 o 
  -5   6   4       93.78       86.43      8.12 o 
  -4   6   4      182.98      171.57      8.78 o 
  -3   6   4       86.65      118.25      7.68 o 
  -2   6   4      905.59      955.74     15.59 o 
  -1   6   4      892.37      878.23     14.93 o 
   0   6   4      641.60      635.79     11.08 o 
   1   6   4       66.19       57.04      6.58 o 
   2   6   4     1081.18     1000.96     18.44 o 
   3   6   4      329.44      319.69     12.95 o 
   4   6   4      152.84      147.43     10.97 o 
   5   6   4      194.85      191.31     14.04 o 
   6   6   4       82.95      104.20     13.16 o 
   7   6   4       10.49        8.77     11.19 o 
   8   6   4        8.09       14.92     11.19 o 
   9   6   4        5.11        1.10     12.50 o 
 -11   7   4        3.90       -1.32     12.50 o 
 -10   7   4       20.81       25.67     11.63 o 
  -9   7   4       24.03       16.89     10.53 o 
  -8   7   4       26.97       24.13      9.87 o 
  -7   7   4       10.22       12.94      8.56 o 
  -6   7   4      266.01      258.45     12.51 o 
  -5   7   4      373.36      352.83     13.17 o 
  -4   7   4      538.96      525.60     13.83 o 
  -3   7   4      337.77      299.30     10.75 o 
  -2   7   4     1218.56     1286.24     18.67 o 
  -1   7   4      618.36      581.64     13.17 o 
   0   7   4      541.99      541.87      9.16 o 
   1   7   4       81.51       82.92      7.24 o 
   2   7   4      352.64      371.92     12.51 o 
   3   7   4      732.90      689.16     17.56 o 
   4   7   4        4.90        2.63      8.77 o 
   5   7   4      106.15       89.51     13.60 o 
   6   7   4       66.32       58.79     12.50 o 
   7   7   4      105.76      108.81     13.82 o 
   8   7   4        9.22       16.89     12.50 o 
 -10   8   4       23.39       35.76     12.07 o 
  -9   8   4        7.50       10.31      9.87 o 
  -8   8   4       16.12       12.07      9.43 o 
  -7   8   4        5.27       14.92      8.77 o 
  -6   8   4      164.12      172.44     11.85 o 
  -5   8   4      108.67      112.10     10.09 o 
  -4   8   4      393.43      378.07     12.51 o 
  -3   8   4      556.93      524.08     13.83 o 
  -2   8   4      718.32      714.46     15.36 o 
  -1   8   4       87.64       84.90      6.80 o 
   0   8   4      174.24      176.22      6.44 o 
   1   8   4      233.06      255.82     10.53 o 
   2   8   4      584.01      572.13     16.02 o 
   3   8   4      374.20      342.29     14.04 o 
   4   8   4       34.85       36.20     10.09 o 
   5   8   4      656.24      646.70     21.94 o 
   6   8   4      204.88      193.72     15.14 o 
   7   8   4        9.72       23.69     12.06 o 
   8   8   4       24.80       31.59     12.07 o 
 -10   9   4        5.22       11.41     11.85 o 
  -9   9   4        1.58       -1.97      9.65 o 
  -8   9   4       53.22       52.87     10.53 o 
  -7   9   4        0.23       -1.10      8.77 o 
  -6   9   4      194.24      196.35     13.38 o 
  -5   9   4       27.79       27.20      8.34 o 
  -4   9   4      376.14      371.92     13.60 o 
  -3   9   4      245.18      252.97     11.41 o 
  -2   9   4      373.74      380.93     12.07 o 
  -1   9   4      398.23      397.17     12.07 o 
   0   9   4      734.04      761.93     17.45 o 
   1   9   4       86.30       76.56      8.12 o 
   2   9   4       79.37       85.78      9.43 o 
   3   9   4      106.64      112.54     10.75 o 
   4   9   4      142.19      163.88     13.16 o 
   5   9   4      100.96       94.33     13.38 o 
   6   9   4       43.71       53.09     12.50 o 
   7   9   4       41.54       50.89     12.07 o 
   8   9   4        4.71        4.83     12.06 o 
 -10  10   4       14.03       15.36     12.72 o 
  -9  10   4       11.94       13.60     10.31 o 
  -8  10   4        8.92       14.70      9.65 o 
  -7  10   4       46.77       59.67     10.97 o 
  -6  10   4      380.86      379.58     15.80 o 
  -5  10   4       79.03       75.68     10.31 o 
  -4  10   4     1332.77     1332.75     23.93 o 
  -3  10   4      568.81      570.36     16.24 o 
  -2  10   4      304.97      290.72     11.85 o 
  -1  10   4      614.97      645.00     15.80 o 
   0  10   4       67.26       68.03     11.19 o 
   1  10   4       78.42       69.98      8.34 o 
   2  10   4       47.77       45.41      8.34 o 
   3  10   4      164.07      172.87     12.07 o 
   4  10   4      246.35      246.82     15.14 o 
   5  10   4      121.07      111.88     13.38 o 
   6  10   4      112.40      128.33     14.26 o 
   7  10   4       18.20       20.18     11.41 o 
   8  10   4       36.68       42.34     14.04 o 
 -10  11   4       49.30       41.68     14.26 o 
  -9  11   4       29.65       37.07     10.97 o 
  -8  11   4       10.34        6.58     10.53 o 
  -7  11   4       67.97       67.35     10.97 o 
  -6  11   4      553.09      535.63     19.53 o 
  -5  11   4       91.07      109.25     11.63 o 
  -4  11   4      544.87      515.03     17.34 o 
  -3  11   4      486.46      464.10     15.36 o 
  -2  11   4      458.03      445.45     14.70 o 
  -1  11   4      251.94      267.89     12.07 o 
   0  11   4      132.55      128.53      6.82 o 
   1  11   4       81.39       77.00      8.99 o 
   2  11   4      105.04       98.28     10.31 o 
   3  11   4      307.55      301.46     14.92 o 
   4  11   4       58.83       52.65     10.97 o 
   5  11   4       34.86       30.93     11.63 o 
   6  11   4       41.04       43.65     12.07 o 
   7  11   4        3.76        4.83     12.06 o 
  -9  12   4       26.73       23.47     12.50 o 
  -8  12   4       93.30      101.57     12.94 o 
  -7  12   4       63.54       67.79     12.28 o 
  -6  12   4       13.98        8.99     10.75 o 
  -5  12   4      277.08      289.39     15.80 o 
  -4  12   4      204.58      224.00     13.38 o 
  -3  12   4      263.59      255.16     13.60 o 
  -2  12   4      499.40      517.87     17.12 o 
  -1  12   4      202.08      227.51     12.07 o 
   0  12   4      117.90      111.53     15.36 o 
   1  12   4       78.23       87.53      9.65 o 
   2  12   4       24.74       14.26      8.34 o 
   3  12   4      167.42      153.57     12.72 o 
   4  12   4       20.55       15.14      9.87 o 
   5  12   4       56.00       46.51     11.41 o 
   6  12   4        1.88        3.29     11.41 o 
   7  12   4       12.67       15.14     11.85 o 
  -9  13   4       17.99       22.38     12.94 o 
  -8  13   4       16.27        5.05     11.19 o 
  -7  13   4       97.35      116.49     13.38 o 
  -6  13   4        0.94        6.14      9.87 o 
  -5  13   4      142.52      147.86     13.16 o 
  -4  13   4      274.00      281.93     15.14 o 
  -3  13   4      283.78      290.70     15.14 o 
  -2  13   4      410.03      378.72     16.68 o 
  -1  13   4      493.23      439.74     16.68 o 
   0  13   4       50.55       38.72      6.13 o 
   1  13   4        3.05       -6.14      7.68 o 
   2  13   4       19.88       17.55      9.43 o 
   3  13   4       46.09       44.97     10.09 o 
   4  13   4       63.03       68.88     11.85 o 
   5  13   4        5.02       -0.66     10.53 o 
   6  13   4       29.27       24.79     12.07 o 
   7  13   4       10.34       16.89     13.82 o 
  -9  14   4        0.49        0.22     11.63 o 
  -8  14   4        6.49       -0.22     11.63 o 
  -7  14   4       37.70       31.59     11.41 o 
  -6  14   4       88.46      102.67     12.28 o 
  -5  14   4       72.21       91.48     12.50 o 
  -4  14   4       63.96       55.72     11.85 o 
  -3  14   4      134.33      140.40     13.82 o 
  -2  14   4      134.05      133.38     12.94 o 
  -1  14   4      242.36      259.32     14.26 o 
   0  14   4       16.60       17.45      6.04 o 
   1  14   4      154.29      155.98     12.50 o 
   2  14   4      116.40      124.17     11.63 o 
   3  14   4       27.66       35.54     10.53 o 
   4  14   4       39.45       42.56     11.85 o 
   5  14   4       31.69       31.59     12.72 o 
   6  14   4       36.40       32.03     12.94 o 
  -8  15   4        4.14        8.77     11.41 o 
  -7  15   4       25.53       37.95     11.85 o 
  -6  15   4       13.10       17.99     11.19 o 
  -5  15   4      100.15       94.77     12.72 o 
  -4  15   4      287.26      295.96     16.45 o 
  -3  15   4       12.05       19.52     10.09 o 
  -2  15   4      176.22      196.13     13.60 o 
  -1  15   4       62.73       75.24     11.19 o 
   0  15   4       11.52       10.28      6.82 o 
   1  15   4      232.49      248.13     15.36 o 
   2  15   4       17.86       11.63     10.75 o 
   3  15   4      117.80      121.97     13.60 o 
   4  15   4       18.77       25.01     11.41 o 
   5  15   4       44.61       49.14     13.38 o 
   6  15   4        1.23        8.99     12.28 o 
  -8  16   4       40.62       36.85     13.82 o 
  -7  16   4       97.80       99.59     15.36 o 
  -6  16   4       22.70       24.35     11.19 o 
  -5  16   4       34.88       42.56     10.97 o 
  -4  16   4        1.47        6.14     10.09 o 
  -3  16   4       39.43       53.96     10.53 o 
  -2  16   4       64.62       66.25     11.63 o 
  -1  16   4       89.37       89.50     12.50 o 
   0  16   4      476.77      490.61     27.10 o 
   1  16   4       84.09       90.16     12.07 o 
   2  16   4       67.86       77.22     13.16 o 
   3  16   4        1.62        4.61     10.31 o 
   4  16   4        4.43       -1.75     10.97 o 
   5  16   4       15.92        1.75     12.94 o 
  -7  17   4       40.80       37.29     14.26 o 
  -6  17   4       16.92       14.48     10.53 o 
  -5  17   4        0.42        1.32      9.87 o 
  -4  17   4        0.37        0.88      9.65 o 
  -3  17   4       22.98       34.22     10.75 o 
  -2  17   4       90.10       78.54     12.50 o 
  -1  17   4       61.61       59.67     12.28 o 
   0  17   4       17.56       19.90      7.83 o 
   1  17   4       47.97       37.29     12.07 o 
   2  17   4       10.11        5.05     11.63 o 
   3  17   4       26.46       35.32     11.63 o 
   4  17   4        6.43        8.56     12.72 o 
   5  17   4       16.08       25.23     12.94 o 
  -6  18   4       18.67       11.85     12.50 o 
  -5  18   4       14.76       14.70     11.19 o 
  -4  18   4       65.53       83.14     12.50 o 
  -3  18   4       19.18       18.87     10.97 o 
  -2  18   4       34.28       46.07     12.07 o 
  -1  18   4       21.25       10.97     11.41 o 
   0  18   4        8.08        2.57      7.37 o 
   1  18   4       16.25       14.92     11.41 o 
   2  18   4        2.81       -2.63     11.63 o 
   3  18   4       17.88       23.03     13.60 o 
   4  18   4       14.16        7.68     13.38 o 
  -6  19   4        4.49       -5.26     12.94 o 
  -5  19   4        5.91       -4.39     11.63 o 
  -4  19   4       66.41       64.49     13.82 o 
  -3  19   4       32.32       34.66     11.85 o 
  -2  19   4       41.72       43.22     12.72 o 
  -1  19   4       65.33       60.11     13.60 o 
   0  19   4       25.05       28.34      8.67 o 
   1  19   4        0.64       -5.92     12.72 o 
   2  19   4       24.77       26.10     12.72 o 
   3  19   4      103.49      103.98     16.45 o 
  -4  20   4        4.65        1.10     11.63 o 
  -3  20   4       19.19       19.96     12.50 o 
  -2  20   4      100.43      109.47     15.14 o 
  -1  20   4       15.98        5.26     11.63 o 
   0  20   4      101.78      103.93     11.63 o 
   1  20   4       99.56      116.05     16.01 o 
   2  20   4        0.07       -1.32     12.50 o 
  -3  21   4       10.49       18.43     12.50 o 
  -2  21   4        6.38        3.29     12.06 o 
  -1  21   4       14.57       18.21     13.38 o 
   0  21   4        0.19       -3.64      9.18 o 
  -3 -20   5        1.99       -0.44     11.19 o 
  -2 -20   5       24.84       26.76     12.94 o 
  -1 -20   5       13.68       -3.73     12.72 o 
   0 -20   5       32.41       26.53     10.21 o 
  -5 -19   5       26.32       39.49     12.72 o 
  -4 -19   5       12.89        2.63     12.72 o 
  -3 -19   5       19.79       29.61     12.28 o 
  -2 -19   5       37.17       30.71     11.63 o 
  -1 -19   5       62.72       58.57     13.38 o 
   0 -19   5       87.20      100.85     10.31 o 
   1 -19   5       59.39       57.25     14.92 o 
   2 -19   5       73.91       91.92     15.79 o 
  -6 -18   5       19.03       24.35     12.72 o 
  -5 -18   5       37.12       17.11     12.72 o 
  -4 -18   5       47.66       68.22     12.07 o 
  -3 -18   5        2.52        7.02      9.65 o 
  -2 -18   5        2.71        5.92      8.77 o 
  -1 -18   5        4.30        9.65     10.53 o 
   0 -18   5       40.88       33.85      8.75 o 
   1 -18   5      212.49      265.67     18.21 o 
   2 -18   5       15.77       24.79     12.72 o 
   3 -18   5      124.15      139.30     16.67 o 
  -6 -17   5       44.38       60.11     14.48 o 
  -5 -17   5        0.46        0.44     10.75 o 
  -4 -17   5       12.78        7.02      9.87 o 
  -3 -17   5        2.88        0.88     10.09 o 
  -2 -17   5       65.00       56.16     12.28 o 
  -1 -17   5      133.27      130.53     14.48 o 
   0 -17   5       28.04       28.90      8.76 o 
   1 -17   5       75.71       84.90     13.82 o 
   2 -17   5       52.34       61.20     13.38 o 
   3 -17   5       32.64       28.30     12.72 o 
   4 -17   5       10.61       32.69     13.38 o 
  -7 -16   5        0.62       -6.80     12.28 o 
  -6 -16   5       15.30        5.26     11.63 o 
  -5 -16   5       34.70       30.49     11.85 o 
  -4 -16   5        8.29        4.61      9.43 o 
  -3 -16   5      119.93      124.17     12.72 o 
  -2 -16   5       46.39       48.04     10.75 o 
  -1 -16   5      126.26      104.20     13.60 o 
   0 -16   5      117.98      116.97     13.27 o 
   1 -16   5       85.56      105.08     12.94 o 
   2 -16   5       12.45        7.46     10.97 o 
   3 -16   5       42.08       39.92     12.28 o 
   4 -16   5       81.65       90.60     14.26 o 
  -8 -15   5        2.06        4.83     12.72 o 
  -7 -15   5       47.96       43.65     13.38 o 
  -6 -15   5       69.33       68.88     13.38 o 
  -5 -15   5        9.51        4.39      9.87 o 
  -4 -15   5        4.78        6.80      9.65 o 
  -3 -15   5       28.10       23.25     10.97 o 
  -2 -15   5       10.83        5.26      8.99 o 
  -1 -15   5       39.51       47.60     10.75 o 
   0 -15   5       22.86       24.53      9.32 o 
   1 -15   5      105.98      130.75     12.94 o 
   2 -15   5        8.25        7.90     10.09 o 
   3 -15   5       13.00       15.57     12.06 o 
   4 -15   5        2.44        7.24     12.06 o 
   5 -15   5       23.01       28.74     13.16 o 
  -8 -14   5       29.83       16.67     12.28 o 
  -7 -14   5        7.60        4.61     10.97 o 
  -6 -14   5       73.50       43.00     12.07 o 
  -5 -14   5      156.99      150.49     14.26 o 
  -4 -14   5      232.67      207.76     15.36 o 
  -3 -14   5      290.89      255.82     15.58 o 
  -2 -14   5      361.14      355.88     16.67 o 
  -1 -14   5       49.87       54.18     10.31 o 
   0 -14   5       56.01       53.15      7.21 o 
   1 -14   5       59.03       53.96     10.97 o 
   2 -14   5        7.75        3.73      9.65 o 
   3 -14   5       40.31       45.85     11.85 o 
   4 -14   5       15.13       12.50     11.63 o 
   5 -14   5       24.60       20.18     13.16 o 
  -9 -13   5       41.54       43.43     14.70 o 
  -8 -13   5       58.69       56.38     13.16 o 
  -7 -13   5      185.32      173.75     14.92 o 
  -6 -13   5       11.63        3.07      9.65 o 
  -5 -13   5       76.25       87.09     11.63 o 
  -4 -13   5      111.01      103.98     11.63 o 
  -3 -13   5      570.12      557.59     19.31 o 
  -2 -13   5      437.63      411.19     16.90 o 
  -1 -13   5      468.77      464.74     16.90 o 
   0 -13   5       35.47       38.36      6.74 o 
   1 -13   5       48.59       54.18      9.65 o 
   2 -13   5       29.68       31.81     10.31 o 
   3 -13   5       25.80       17.77     11.19 o 
   4 -13   5       44.07       60.98     12.07 o 
   5 -13   5       48.87       60.11     12.72 o 
   6 -13   5       39.76       42.56     14.04 o 
  -9 -12   5       21.58       13.60     12.72 o 
  -8 -12   5       33.78       37.51     11.41 o 
  -7 -12   5      108.58      106.18     13.38 o 
  -6 -12   5      102.01       99.82     12.50 o 
  -5 -12   5        8.55        8.99      9.87 o 
  -4 -12   5      244.67      211.50     14.48 o 
  -3 -12   5      250.05      250.55     13.82 o 
  -2 -12   5      446.70      394.74     15.80 o 
  -1 -12   5       11.15       12.94      7.90 o 
   0 -12   5       15.74       14.83      5.71 o 
   1 -12   5       82.21       91.92     10.75 o 
   2 -12   5       36.64       42.56     10.31 o 
   3 -12   5      240.67      272.70     15.80 o 
   4 -12   5       79.04       98.72     12.72 o 
   5 -12   5       37.73       40.80     12.07 o 
   6 -12   5        6.13      -12.06     12.06 o 
  -9 -11   5        3.44        7.46     10.75 o 
  -8 -11   5       41.68       43.87     12.72 o 
  -7 -11   5       20.58        8.12     10.53 o 
  -6 -11   5      196.85      167.83     14.48 o 
  -5 -11   5      747.90      724.44     21.51 o 
  -4 -11   5      127.96      105.74     11.19 o 
  -3 -11   5      121.99      105.96     10.75 o 
  -2 -11   5       47.77       47.60      8.99 o 
  -1 -11   5      177.71      164.10     11.63 o 
   0 -11   5      338.64      308.91      9.93 o 
   1 -11   5      142.06      147.20     10.75 o 
   2 -11   5      362.57      368.83     15.80 o 
   3 -11   5      209.15      224.43     14.70 o 
   4 -11   5       35.00       26.54     11.19 o 
   5 -11   5        3.75        2.63     10.31 o 
   6 -11   5       16.37        7.02     11.85 o 
   7 -11   5        5.87        4.17     12.50 o 
 -10 -10   5       19.55       24.57     12.28 o 
  -9 -10   5       13.23       11.19     11.63 o 
  -8 -10   5       32.29       44.31     12.07 o 
  -7 -10   5      155.02      135.80     13.60 o 
  -6 -10   5       14.47       16.45      9.87 o 
  -5 -10   5      273.71      287.85     13.82 o 
  -4 -10   5      245.73      218.96     12.73 o 
  -3 -10   5      307.57      297.30     13.16 o 
  -2 -10   5      145.64      135.14     10.31 o 
  -1 -10   5      414.09      407.03     13.82 o 
   0 -10   5      246.71      265.30      8.45 o 
   1 -10   5      383.29      411.19     14.48 o 
   2 -10   5       12.71       -0.44      8.56 o 
   3 -10   5      221.86      188.02     13.82 o 
   4 -10   5       98.63       76.78     12.07 o 
   5 -10   5       23.36       30.71     10.75 o 
   6 -10   5        1.92       -4.17     11.41 o 
   7 -10   5        4.89       -1.75     12.94 o 
 -10  -9   5       16.87       16.23     12.28 o 
  -9  -9   5       18.39       28.30     11.41 o 
  -8  -9   5       11.45       11.85      9.65 o 
  -7  -9   5      281.46      231.68     15.36 o 
  -6  -9   5       77.93       71.73     10.97 o 
  -5  -9   5      414.11      399.35     15.14 o 
  -4  -9   5       70.67       66.03      8.99 o 
  -3  -9   5      288.57      276.67     12.07 o 
  -2  -9   5      171.90      153.57      9.87 o 
  -1  -9   5       48.89       48.92      7.68 o 
   0  -9   5      375.35      368.03      9.39 o 
   1  -9   5       36.61       36.85      8.34 o 
   2  -9   5      135.97      126.80     10.75 o 
   3  -9   5       28.31       27.42      9.87 o 
   4  -9   5      101.73      119.78     12.72 o 
   5  -9   5       36.55       36.85     10.97 o 
   6  -9   5       51.07       48.92     12.07 o 
   7  -9   5        0.50       -1.75     11.19 o 
 -10  -8   5       66.39       57.26     14.04 o 
  -9  -8   5       72.90       72.83     12.07 o 
  -8  -8   5      132.33      107.93     12.72 o 
  -7  -8   5        1.89       -1.97      8.99 o 
  -6  -8   5      357.64      370.37     15.36 o 
  -5  -8   5       52.81       43.65      9.21 o 
  -4  -8   5      138.40      117.15      9.43 o 
  -3  -8   5      142.85      118.69      8.78 o 
  -2  -8   5      309.50      308.72     11.63 o 
  -1  -8   5      157.40      139.53      8.99 o 
   0  -8   5        4.45        7.65      4.26 o 
   1  -8   5      982.38      950.08     19.76 o 
   2  -8   5      113.09      122.41     10.09 o 
   3  -8   5      707.36      688.23     19.31 o 
   4  -8   5       30.07       34.66     11.19 o 
   5  -8   5       72.63       82.26     12.28 o 
   6  -8   5       11.70        9.65     11.19 o 
   7  -8   5        4.56        4.39     10.97 o 
 -11  -7   5        8.92        4.17     12.50 o 
 -10  -7   5       17.71        7.90     12.28 o 
  -9  -7   5       14.02       15.57     10.75 o 
  -8  -7   5      197.79      207.54     14.92 o 
  -7  -7   5       50.06       35.32      9.65 o 
  -6  -7   5      140.92      113.42     10.53 o 
  -5  -7   5      182.22      157.74     10.75 o 
  -4  -7   5      172.46      144.14      9.21 o 
  -3  -7   5      509.85      533.93     14.04 o 
  -2  -7   5       70.00       69.32      7.46 o 
  -1  -7   5      184.77      192.63      9.43 o 
   0  -7   5      419.91      432.44     23.59 o 
   1  -7   5      132.38      149.62      9.43 o 
   2  -7   5      718.18      679.71     17.78 o 
   3  -7   5       86.71       90.38     10.09 o 
   4  -7   5      258.40      301.01     15.36 o 
   5  -7   5      104.75      125.70     12.72 o 
   6  -7   5       76.56       91.92     13.60 o 
   7  -7   5        9.18        4.61     12.28 o 
   8  -7   5       15.38        7.24     13.82 o 
 -11  -6   5        7.75       -8.56     12.72 o 
 -10  -6   5       27.19       35.76     12.28 o 
  -9  -6   5       43.25       53.53     11.41 o 
  -8  -6   5       51.49       54.40     11.41 o 
  -7  -6   5      242.02      229.71     14.26 o 
  -6  -6   5       40.94       31.15      8.56 o 
  -5  -6   5       50.93       45.85      8.12 o 
  -4  -6   5      200.68      196.14      9.43 o 
  -3  -6   5     1095.43     1063.35     18.22 o 
  -2  -6   5      310.86      296.22     10.75 o 
  -1  -6   5     1132.50     1130.62     18.44 o 
   0  -6   5      206.80      186.21      6.49 o 
   1  -6   5      132.40      127.02      8.56 o 
   2  -6   5      590.50      593.63     16.46 o 
   3  -6   5      264.94      271.18     13.60 o 
   4  -6   5     1124.71     1042.03     24.81 o 
   5  -6   5      299.79      327.78     16.89 o 
   6  -6   5       39.14       36.85     11.63 o 
   7  -6   5       70.54       97.18     13.60 o 
   8  -6   5       30.46       28.52     13.60 o 
 -11  -5   5       15.42       23.03     12.06 o 
 -10  -5   5        9.33       13.60     11.19 o 
  -9  -5   5       36.52       33.78     11.85 o 
  -8  -5   5       11.60       16.67      9.87 o 
  -7  -5   5       88.34       76.56     10.53 o 
  -6  -5   5       65.04       64.28      8.34 o 
  -5  -5   5      584.67      536.80     14.92 o 
  -4  -5   5      173.26      146.12      9.00 o 
  -3  -5   5       30.25       33.34      6.36 o 
  -2  -5   5     1644.92     1585.32     20.87 o 
  -1  -5   5      483.52      498.83     12.73 o 
   0  -5   5      203.71      199.44      6.36 o 
   1  -5   5        5.20        5.48      5.70 o 
   2  -5   5     1356.28     1276.03     22.18 o 
   3  -5   5      867.65      850.54     19.97 o 
   4  -5   5      132.19      121.10     12.07 o 
   5  -5   5      185.60      177.48     14.26 o 
   6  -5   5       48.04       51.55     11.41 o 
   7  -5   5        2.14        1.54     10.97 o 
   8  -5   5       13.34       17.77     12.94 o 
 -11  -4   5        0.97      -10.53     11.63 o 
 -10  -4   5       38.95       13.60     12.50 o 
  -9  -4   5       87.91       76.56     12.94 o 
  -8  -4   5      130.29      108.59     12.07 o 
  -7  -4   5      603.85      600.40     18.21 o 
  -6  -4   5       34.80       31.15      8.56 o 
  -5  -4   5      594.31      569.95     15.14 o 
  -4  -4   5      333.17      308.07     11.19 o 
  -3  -4   5      453.97      479.51     12.29 o 
  -2  -4   5        4.29        5.05      5.70 o 
  -1  -4   5     1962.33     1901.32     21.76 o 
   0  -4   5      321.90      301.37     18.21 o 
   1  -4   5      218.47      206.68      9.65 o 
   2  -4   5      273.66      260.44     11.41 o 
   3  -4   5      177.01      173.98     11.41 o 
   4  -4   5      110.12      112.98     11.41 o 
   5  -4   5      254.81      263.27     15.36 o 
   6  -4   5       62.75       67.13     12.72 o 
   7  -4   5       39.09       40.36     12.72 o 
   8  -4   5       13.35       12.28     12.50 o 
 -11  -3   5       70.83       50.67     14.04 o 
 -10  -3   5      109.78       84.90     14.48 o 
  -9  -3   5       12.95       10.09      9.87 o 
  -8  -3   5      258.81      244.41     15.58 o 
  -7  -3   5      611.34      552.79     18.43 o 
  -6  -3   5      435.79      442.59     14.92 o 
  -5  -3   5       28.33       32.69      6.58 o 
  -4  -3   5     1161.79     1222.66     18.66 o 
  -3  -3   5     1382.74     1301.66     18.45 o 
  -2  -3   5     1149.49     1084.47     16.03 o 
  -1  -3   5     1204.08     1134.17     16.69 o 
   0  -3   5      585.21      543.09     18.55 o 
   1  -3   5       72.84       81.39      7.68 o 
   2  -3   5       57.17       45.85      7.68 o 
   3  -3   5       35.98       43.22      8.56 o 
   4  -3   5       99.94      114.73     10.75 o 
   5  -3   5       33.75       34.66     10.97 o 
   6  -3   5       41.92       47.16     11.85 o 
   7  -3   5       39.95       39.27     12.94 o 
   8  -3   5       24.42       35.76     12.72 o 
 -11  -2   5        5.19        7.68     11.63 o 
 -10  -2   5       14.32       27.86     10.97 o 
  -9  -2   5       66.40       35.98     11.85 o 
  -8  -2   5      950.00      889.79     24.36 o 
  -7  -2   5      100.39       74.59     10.75 o 
  -6  -2   5      983.83      918.69     19.76 o 
  -5  -2   5      677.83      712.00     16.02 o 
  -4  -2   5       15.08       13.60      6.14 o 
  -3  -2   5      967.56      902.66     15.59 o 
  -2  -2   5      583.42      602.08     12.29 o 
  -1  -2   5     1210.10     1124.56     16.25 o 
   0  -2   5      168.33      162.77      5.66 o 
   1  -2   5       90.69       76.34      7.68 o 
   2  -2   5       42.62       43.87      7.46 o 
   3  -2   5       98.76      102.89      9.43 o 
   4  -2   5       20.32       27.20      9.43 o 
   5  -2   5      177.18      213.46     13.82 o 
   6  -2   5        4.65        1.75     10.53 o 
   7  -2   5       57.87       90.82     12.94 o 
   8  -2   5        8.30        8.34     12.72 o 
 -11  -1   5        9.84       18.65     12.06 o 
 -10  -1   5       26.09       16.89     11.85 o 
  -9  -1   5        6.18        2.41     10.09 o 
  -8  -1   5      134.61      130.97     12.94 o 
  -7  -1   5      521.72      493.95     16.68 o 
  -6  -1   5      365.09      379.16     14.26 o 
  -5  -1   5     2153.37     2191.56     26.37 o 
  -4  -1   5      158.87      123.52      8.12 o 
  -3  -1   5     2106.95     2134.74     22.64 o 
  -2  -1   5      280.81      247.29      8.56 o 
  -1  -1   5      868.77      838.96     14.05 o 
   0  -1   5     2167.62     2085.51     95.74 o 
   1  -1   5      666.46      697.13     14.71 o 
   2  -1   5      438.61      407.28     13.17 o 
   3  -1   5      357.37      379.60     13.82 o 
   4  -1   5       66.46       86.43      9.21 o 
   5  -1   5       51.16       59.01     10.31 o 
   6  -1   5       16.40        8.99     10.31 o 
   7  -1   5       17.70       32.69     11.19 o 
   8  -1   5        4.63       -2.63     11.85 o 
 -11   0   5        0.93        2.54      8.18 o 
 -10   0   5        9.63       13.49      7.91 o 
  -9   0   5       27.01       37.74      7.34 o 
  -8   0   5       10.14        6.19      6.74 o 
  -7   0   5      969.35      964.47     29.30 o 
  -6   0   5      480.12      455.12     10.55 o 
  -5   0   5      198.16      179.12     31.81 o 
  -4   0   5      168.72      141.98     24.46 o 
  -3   0   5      524.96      536.95     10.64 o 
  -2   0   5      763.80      773.84      9.47 o 
  -1   0   5      190.51      217.86      5.82 o 
   0   0   5       63.61       50.09      3.18 o 
   1   0   5     3569.68     3501.54     25.64 o 
   2   0   5      968.73     1020.09     27.88 o 
   3   0   5      405.80      441.33     10.16 o 
   4   0   5      227.28      254.91      9.31 o 
   5   0   5       36.34       34.42      6.82 o 
   6   0   5       42.08       60.09      7.83 o 
   7   0   5       16.12       18.44      7.60 o 
   8   0   5        4.57       -0.72      8.14 o 
 -11   1   5        9.55       19.08     11.63 o 
 -10   1   5       26.23       42.12     10.75 o 
  -9   1   5        5.86       10.53     10.09 o 
  -8   1   5      131.61      154.88     13.38 o 
  -7   1   5      519.19      476.84     17.12 o 
  -6   1   5      361.78      371.26     13.60 o 
  -5   1   5     2140.96     2254.39     26.81 o 
  -4   1   5      158.62      168.93      7.90 o 
  -3   1   5     2104.13     2156.49     22.64 o 
  -2   1   5      266.55      253.22      8.56 o 
  -1   1   5      890.98      880.48     14.49 o 
   0   1   5     2156.72     2100.75     84.42 o 
   1   1   5      673.12      702.84     15.15 o 
   2   1   5      439.77      417.60     13.17 o 
   3   1   5      359.87      350.41     13.38 o 
   4   1   5       67.48       70.86      9.87 o 
   5   1   5       51.87       40.80      9.87 o 
   6   1   5       16.36       14.70     10.53 o 
   7   1   5       17.48        5.70     10.97 o 
   8   1   5        4.95        7.90     12.06 o 
 -11   2   5        5.38       -3.29     11.63 o 
 -10   2   5       15.27       26.76     10.75 o 
  -9   2   5       69.50       55.94     10.97 o 
  -8   2   5      961.41      942.91     23.92 o 
  -7   2   5      100.62      116.05     11.41 o 
  -6   2   5      986.45      951.61     19.98 o 
  -5   2   5      679.97      691.15     15.80 o 
  -4   2   5       13.31       12.28      5.92 o 
  -3   2   5      974.03      955.36     15.59 o 
  -2   2   5      569.72      587.36     12.29 o 
  -1   2   5     1225.90     1150.05     16.25 o 
   0   2   5      164.24      155.71     15.03 o 
   1   2   5       80.74       77.44      7.24 o 
   2   2   5       41.41       45.85      7.46 o 
   3   2   5       97.86       89.51      9.43 o 
   4   2   5       21.04       37.07      8.99 o 
   5   2   5      176.30      187.57     13.38 o 
   6   2   5        4.61        8.34     10.09 o 
   7   2   5       57.98       78.53     13.16 o 
   8   2   5        8.16       11.85     12.28 o 
 -11   3   5       72.91       66.47     14.92 o 
 -10   3   5      109.70      115.17     14.26 o 
  -9   3   5       13.70       12.94     10.09 o 
  -8   3   5      263.41      270.30     14.48 o 
  -7   3   5      612.55      594.92     18.43 o 
  -6   3   5      429.26      423.50     14.48 o 
  -5   3   5       27.85       26.76      6.58 o 
  -4   3   5     1152.45     1223.97     18.66 o 
  -3   3   5     1363.19     1302.30     18.23 o 
  -2   3   5     1139.31     1114.32     16.25 o 
  -1   3   5     1175.41     1124.25     16.69 o 
   0   3   5      602.29      581.39      9.08 o 
   1   3   5       73.48       79.19      7.68 o 
   2   3   5       60.84       48.48      7.46 o 
   3   3   5       36.43       50.24      8.56 o 
   4   3   5       96.97      100.69     10.75 o 
   5   3   5       33.88       44.31     10.75 o 
   6   3   5       40.83       35.32     11.85 o 
   7   3   5       39.16       58.13     12.72 o 
   8   3   5       23.31       29.83     12.94 o 
 -11   4   5        0.89        1.32     12.94 o 
 -10   4   5       40.87       38.83     12.50 o 
  -9   4   5       90.85       80.95     12.94 o 
  -8   4   5      127.01      116.05     11.85 o 
  -7   4   5      607.98      618.84     18.65 o 
  -6   4   5       34.99       42.56      8.12 o 
  -5   4   5      599.73      608.79     14.92 o 
  -4   4   5      327.99      313.99     11.19 o 
  -3   4   5      476.18      515.95     12.73 o 
  -2   4   5        2.39        3.73      5.70 o 
  -1   4   5     1963.03     1957.59     22.20 o 
   0   4   5      331.14      313.10      7.20 o 
   1   4   5      225.87      213.48      9.87 o 
   2   4   5      272.47      259.56     11.85 o 
   3   4   5      173.53      166.74     11.19 o 
   4   4   5      109.59      118.90     11.19 o 
   5   4   5      252.28      255.59     15.14 o 
   6   4   5       61.67       74.37     12.72 o 
   7   4   5       39.38       44.31     12.72 o 
   8   4   5       13.44       21.72     12.28 o 
 -11   5   5       15.61       36.63     13.38 o 
 -10   5   5        9.07       15.36     10.53 o 
  -9   5   5       36.47       43.65     11.63 o 
  -8   5   5       11.43       14.92      9.65 o 
  -7   5   5       89.37       86.21     10.75 o 
  -6   5   5       62.49       59.89      8.99 o 
  -5   5   5      578.85      522.53     14.70 o 
  -4   5   5      166.09      183.19      9.00 o 
  -3   5   5       30.71       27.86      6.14 o 
  -2   5   5     1603.89     1582.19     20.43 o 
  -1   5   5      468.42      499.48     12.51 o 
   0   5   5      203.95      195.65      6.51 o 
   1   5   5        5.97       16.23      6.58 o 
   2   5   5     1353.16     1301.50     22.18 o 
   3   5   5      857.66      793.25     19.75 o 
   4   5   5      131.87      101.57     11.63 o 
   5   5   5      178.38      154.01     14.70 o 
   6   5   5       47.62       39.92     10.97 o 
   7   5   5        2.07        9.43     12.28 o 
   8   5   5       13.47       13.60     12.06 o 
 -11   6   5        7.54        9.65     12.28 o 
 -10   6   5       27.62       36.63     12.07 o 
  -9   6   5       43.99       36.41     11.63 o 
  -8   6   5       52.06       68.00     11.63 o 
  -7   6   5      244.65      252.74     14.04 o 
  -6   6   5       40.62       36.42      8.34 o 
  -5   6   5       53.16       60.55      7.90 o 
  -4   6   5      202.71      203.16      9.65 o 
  -3   6   5     1105.13     1111.45     18.66 o 
  -2   6   5      294.96      277.78     10.53 o 
  -1   6   5     1141.52     1153.90     18.44 o 
   0   6   5      198.76      197.71     14.26 o 
   1   6   5      135.67      129.44      8.78 o 
   2   6   5      582.59      594.95     16.68 o 
   3   6   5      266.57      261.53     13.60 o 
   4   6   5     1114.17     1043.12     24.37 o 
   5   6   5      297.14      295.09     16.45 o 
   6   6   5       39.02       34.88     12.07 o 
   7   6   5       69.13       75.90     14.70 o 
   8   6   5       29.88       26.76     13.16 o 
 -11   7   5        9.38       17.77     12.94 o 
 -10   7   5       17.90       17.99     11.63 o 
  -9   7   5       14.97       23.91     10.75 o 
  -8   7   5      197.74      211.27     14.04 o 
  -7   7   5       50.78       47.60      8.77 o 
  -6   7   5      139.53      118.69     10.31 o 
  -5   7   5      177.56      199.64     10.75 o 
  -4   7   5      181.86      184.29      9.43 o 
  -3   7   5      514.32      551.48     14.04 o 
  -2   7   5       72.57       75.47      7.02 o 
  -1   7   5      182.09      200.31      9.21 o 
   0   7   5      417.72      429.40      9.23 o 
   1   7   5      134.66      131.41      9.21 o 
   2   7   5      723.59      682.13     18.00 o 
   3   7   5       88.27       63.84     10.53 o 
   4   7   5      263.25      290.48     15.80 o 
   5   7   5      102.72       98.06     13.16 o 
   6   7   5       76.18       86.87     13.82 o 
   7   7   5       10.16        7.24     11.85 o 
   8   7   5       16.17       21.50     12.50 o 
 -10   8   5       65.49       72.39     12.50 o 
  -9   8   5       74.62       73.05     12.94 o 
  -8   8   5      131.40      131.85     12.07 o 
  -7   8   5        2.14       -0.88     10.09 o 
  -6   8   5      368.60      359.18     15.14 o 
  -5   8   5       51.98       52.65      8.77 o 
  -4   8   5      148.19      151.60      9.87 o 
  -3   8   5      140.78      147.65      8.78 o 
  -2   8   5      309.59      309.16     11.63 o 
  -1   8   5      152.81      154.01      9.43 o 
   0   8   5        4.87        2.85      4.34 o 
   1   8   5      972.52      944.14     19.98 o 
   2   8   5      110.10      108.81     10.31 o 
   3   8   5      709.30      703.59     19.97 o 
   4   8   5       30.23       29.61     10.97 o 
   5   8   5       69.68       60.11     12.28 o 
   6   8   5       11.89       18.21     10.75 o 
   7   8   5        4.47        5.70     11.41 o 
   8   8   5        8.02       13.60     13.82 o 
 -10   9   5       16.31       17.77     12.72 o 
  -9   9   5       17.56       37.73     11.19 o 
  -8   9   5       12.81        6.36     10.09 o 
  -7   9   5      284.24      308.69     16.24 o 
  -6   9   5       76.32       71.73     11.19 o 
  -5   9   5      420.83      396.49     15.36 o 
  -4   9   5       69.21       75.46      9.21 o 
  -3   9   5      285.29      271.41     12.07 o 
  -2   9   5      172.10      194.16     10.09 o 
  -1   9   5       49.15       52.87      7.46 o 
   0   9   5      369.39      370.83      9.15 o 
   1   9   5       37.68       33.34      8.34 o 
   2   9   5      130.09       99.82     10.75 o 
   3   9   5       29.43       27.86     10.31 o 
   4   9   5       99.99       86.65     12.94 o 
   5   9   5       37.02       35.32     11.41 o 
   6   9   5       50.53       67.57     12.72 o 
   7   9   5        0.54        0.00     12.28 o 
 -10  10   5       19.91       23.03     12.72 o 
  -9  10   5       13.17       16.89     10.75 o 
  -8  10   5       31.34       32.90     11.19 o 
  -7  10   5      157.57      162.34     14.04 o 
  -6  10   5       15.56       16.01      9.87 o 
  -5  10   5      271.23      274.25     13.82 o 
  -4  10   5      243.84      254.50     12.51 o 
  -3  10   5      308.05      299.05     13.16 o 
  -2  10   5      145.93      151.38      9.87 o 
  -1  10   5      413.10      419.32     14.04 o 
   0  10   5      254.49      253.66      8.67 o 
   1  10   5      385.88      378.50     14.70 o 
   2  10   5       13.08        4.17      8.12 o 
   3  10   5      224.95      206.23     14.26 o 
   4  10   5       99.78       71.30     12.28 o 
   5  10   5       23.44       28.52     11.63 o 
   6  10   5        1.90        1.32     11.85 o 
   7  10   5        5.03       12.28     12.06 o 
 -10  11   5        4.69        4.83     13.16 o 
  -9  11   5        3.25       -1.75     10.31 o 
  -8  11   5       40.12       59.89     12.28 o 
  -7  11   5       20.43       24.13     10.53 o 
  -6  11   5      195.78      217.41     14.04 o 
  -5  11   5      737.93      744.62     21.07 o 
  -4  11   5      127.75      114.74     11.41 o 
  -3  11   5      121.13      133.82     10.75 o 
  -2  11   5       50.97       46.29      8.56 o 
  -1  11   5      174.62      201.18     11.41 o 
   0  11   5      340.93      337.78     22.49 o 
   1  11   5      144.01      137.77     10.97 o 
   2  11   5      366.75      393.62     16.24 o 
   3  11   5      205.81      190.21     14.04 o 
   4  11   5       35.76       33.56     11.63 o 
   5  11   5        3.46        1.75     10.97 o 
   6  11   5       15.75        6.14     11.41 o 
   7  11   5        6.03        7.24     12.50 o 
  -9  12   5       20.97       25.01     11.63 o 
  -8  12   5       34.50       16.23     11.63 o 
  -7  12   5      110.13      128.11     13.60 o 
  -6  12   5      103.29      104.86     12.94 o 
  -5  12   5        8.71        5.05      9.65 o 
  -4  12   5      250.22      259.98     14.48 o 
  -3  12   5      245.84      259.54     13.60 o 
  -2  12   5      445.84      391.23     16.24 o 
  -1  12   5        9.18        6.80      8.34 o 
   0  12   5       13.86       16.08      5.66 o 
   1  12   5       80.39       77.44     10.31 o 
   2  12   5       35.65       35.76     10.53 o 
   3  12   5      241.40      264.59     16.02 o 
   4  12   5       78.17       73.93     12.72 o 
   5  12   5       36.08       38.61     12.50 o 
   6  12   5        5.96        2.19     11.63 o 
   7  12   5        5.42       15.36     12.94 o 
  -9  13   5       41.16       28.30     12.72 o 
  -8  13   5       59.89       59.89     12.72 o 
  -7  13   5      184.43      179.89     15.58 o 
  -6  13   5       12.08        1.10     10.31 o 
  -5  13   5       77.26       81.83     11.41 o 
  -4  13   5      113.12      110.57     12.50 o 
  -3  13   5      572.05      581.07     19.75 o 
  -2  13   5      427.31      398.46     17.11 o 
  -1  13   5      463.15      467.37     17.11 o 
   0  13   5       33.68       36.39      8.45 o 
   1  13   5       47.50       41.90     10.31 o 
   2  13   5       29.12       26.32     10.09 o 
   3  13   5       27.10       30.49     10.75 o 
   4  13   5       44.69       56.60     12.50 o 
   5  13   5       48.45       42.56     12.28 o 
   6  13   5       40.14       52.43     13.82 o 
  -9  14   5       36.29       35.98     13.82 o 
  -8  14   5       29.85       31.59     12.28 o 
  -7  14   5        7.28        7.68     11.41 o 
  -6  14   5       74.61       58.57     11.63 o 
  -5  14   5      160.30      171.99     13.82 o 
  -4  14   5      237.43      242.21     15.58 o 
  -3  14   5      287.49      255.38     15.80 o 
  -2  14   5      352.99      348.86     17.11 o 
  -1  14   5       50.36       65.15     10.31 o 
   0  14   5       54.81       54.74      7.60 o 
   1  14   5       60.22       50.89     10.75 o 
   2  14   5        7.25        9.87      9.21 o 
   3  14   5       41.10       56.38     11.63 o 
   4  14   5       15.87       25.23     11.63 o 
   5  14   5       25.02       36.63     13.16 o 
   6  14   5       20.01       13.16     13.38 o 
  -8  15   5        2.06        9.65     12.06 o 
  -7  15   5       50.22       48.48     13.38 o 
  -6  15   5       70.49       75.24     13.82 o 
  -5  15   5       10.02       15.14      9.87 o 
  -4  15   5        5.76        7.02     10.09 o 
  -3  15   5       29.03       23.47      9.87 o 
  -2  15   5       10.58        5.48      9.65 o 
  -1  15   5       39.14       41.02     10.97 o 
   0  15   5       22.88       23.60      6.97 o 
   1  15   5      105.55       96.74     13.16 o 
   2  15   5        8.27        4.17     10.09 o 
   3  15   5       13.14       13.60     11.19 o 
   4  15   5        2.35       12.06     11.85 o 
   5  15   5       23.44       42.56     12.94 o 
  -8  16   5        7.54        1.32     14.26 o 
  -7  16   5        0.56       -1.97     12.94 o 
  -6  16   5       15.69       19.74     11.63 o 
  -5  16   5       35.28       39.49     11.19 o 
  -4  16   5        8.72       11.85      9.87 o 
  -3  16   5      118.66      149.83     12.29 o 
  -2  16   5       47.71       41.24     10.75 o 
  -1  16   5      125.28      123.51     12.94 o 
   0  16   5      117.99      139.95      9.69 o 
   1  16   5       87.10       86.43     12.94 o 
   2  16   5       12.85       14.04     10.53 o 
   3  16   5       41.95       30.05     12.28 o 
   4  16   5       81.43       78.10     15.14 o 
   5  16   5       15.73       26.76     14.48 o 
  -7  17   5       13.68       13.60     12.94 o 
  -6  17   5       43.36       59.45     13.60 o 
  -5  17   5        0.51        5.70     10.09 o 
  -4  17   5       13.84       15.57     10.09 o 
  -3  17   5        2.96        2.19      9.43 o 
  -2  17   5       65.85       77.22     12.50 o 
  -1  17   5      131.19      159.05     14.92 o 
   0  17   5       28.92       36.96      8.53 o 
   1  17   5       74.03       82.70     13.82 o 
   2  17   5       51.65       61.42     12.50 o 
   3  17   5       31.76       35.32     12.72 o 
   4  17   5       10.15        5.92     13.16 o 
  -6  18   5       19.92       22.59     12.28 o 
  -5  18   5       36.84       30.05     12.72 o 
  -4  18   5       46.31       52.65     12.28 o 
  -3  18   5        2.98       11.85     10.53 o 
  -2  18   5        2.96        7.90      9.65 o 
  -1  18   5        4.34        7.02     10.75 o 
   0  18   5       40.37       27.39      8.44 o 
   1  18   5      214.94      233.86     18.21 o 
   2  18   5       15.23       21.06     12.72 o 
   3  18   5      125.00      134.70     17.33 o 
  -5  19   5       26.35       31.15     13.16 o 
  -4  19   5       13.02        5.70     10.75 o 
  -3  19   5       19.54       19.30     10.97 o 
  -2  19   5       36.84       55.06     12.50 o 
  -1  19   5       63.36       62.08     13.38 o 
   0  19   5       87.74       93.71     10.54 o 
   1  19   5       58.74       65.81     14.26 o 
   2  19   5       74.46       75.46     16.01 o 
  -4  20   5       12.06        5.92     12.28 o 
  -3  20   5        2.18        0.88     12.06 o 
  -2  20   5       25.16       28.96     12.72 o 
  -1  20   5       14.14       17.11     12.72 o 
   0  20   5       32.47       43.62     19.63 o 
   1  20   5       17.57       22.16     14.04 o 
  -4 -19   6       40.09       44.09     12.50 o 
  -3 -19   6       39.38       42.56     12.72 o 
  -2 -19   6       19.48       20.84     12.28 o 
  -1 -19   6       19.32        1.10     12.94 o 
   0 -19   6        9.21        5.26      9.15 o 
  -5 -18   6       23.02       16.89     12.94 o 
  -4 -18   6       15.86       26.98     11.41 o 
  -3 -18   6        3.11        2.41     10.31 o 
  -2 -18   6        4.56        3.73     10.97 o 
  -1 -18   6       23.22       23.25     12.28 o 
   0 -18   6       38.15       28.69      9.18 o 
   1 -18   6        9.67       -6.58     12.72 o 
   2 -18   6        3.79       13.60     13.38 o 
  -6 -17   6       26.28       15.14     11.85 o 
  -5 -17   6       49.12       42.78     12.94 o 
  -4 -17   6       25.10       33.12     11.19 o 
  -3 -17   6        5.42        8.12      9.87 o 
  -2 -17   6       29.34       30.27     11.19 o 
  -1 -17   6       26.50       15.79     10.75 o 
   0 -17   6       32.20       36.06      8.44 o 
   1 -17   6       12.79       12.28     11.63 o 
   2 -17   6       92.69      108.59     15.14 o 
   3 -17   6        5.71       19.52     12.50 o 
  -7 -16   6      102.09      117.58     16.01 o 
  -6 -16   6       14.69       11.85     11.85 o 
  -5 -16   6       48.49       59.67     12.50 o 
  -4 -16   6       25.46       29.61     10.75 o 
  -3 -16   6       22.84       34.44     10.97 o 
  -2 -16   6       97.20       82.92     12.72 o 
  -1 -16   6      220.52      196.79     16.23 o 
   0 -16   6       25.94       35.20      7.91 o 
   1 -16   6       34.16       50.89     11.85 o 
   2 -16   6        9.60       16.89     11.85 o 
   3 -16   6       19.27       31.37     12.94 o 
  -7 -15   6       89.40      106.39     15.36 o 
  -6 -15   6      172.53      212.36     16.89 o 
  -5 -15   6        8.65       15.57     10.97 o 
  -4 -15   6      119.00      117.37     12.94 o 
  -3 -15   6       50.12       37.51     10.97 o 
  -2 -15   6       58.90       55.72     10.97 o 
  -1 -15   6      101.76      105.52     13.38 o 
   0 -15   6       23.15       27.59      7.89 o 
   1 -15   6      179.87      194.59     15.36 o 
   2 -15   6       61.33       73.49     12.50 o 
   3 -15   6       86.11       91.92     13.82 o 
   4 -15   6       26.98       34.44     13.82 o 
  -8 -14   6      114.56      125.92     15.36 o 
  -7 -14   6       19.12       17.33     12.28 o 
  -6 -14   6       87.34       77.66     13.16 o 
  -5 -14   6       33.91       26.98     11.19 o 
  -4 -14   6       20.64       21.06     10.75 o 
  -3 -14   6      161.34      175.29     14.26 o 
  -2 -14   6       33.86       35.32     10.31 o 
  -1 -14   6      117.33      116.71     12.94 o 
   0 -14   6      467.72      461.74     13.58 o 
   1 -14   6       16.72       24.35     10.53 o 
   2 -14   6       61.89       73.93     12.94 o 
   3 -14   6       36.48       44.53     12.28 o 
   4 -14   6        0.58       -1.75     11.19 o 
   5 -14   6        6.60        6.36     12.06 o 
  -9 -13   6       36.33       39.71     14.70 o 
  -8 -13   6       12.98        8.77     13.16 o 
  -7 -13   6       25.72       21.06     12.07 o 
  -6 -13   6       72.20       67.57     12.28 o 
  -5 -13   6       20.19       23.03     10.31 o 
  -4 -13   6      109.81      100.04     11.85 o 
  -3 -13   6       24.36       27.86     10.53 o 
  -2 -13   6      231.07      217.42     14.48 o 
  -1 -13   6       20.52       26.10      9.43 o 
   0 -13   6       47.05       52.02      7.45 o 
   1 -13   6      125.90      128.55     12.72 o 
   2 -13   6      149.55      157.08     13.82 o 
   3 -13   6        3.87        2.63     10.97 o 
   4 -13   6       27.12       23.03     12.07 o 
   5 -13   6        7.12        7.02     11.85 o 
  -9 -12   6       36.37       33.78     12.94 o 
  -8 -12   6        5.15       11.41     12.06 o 
  -7 -12   6       57.62       56.16     12.28 o 
  -6 -12   6       95.73       75.90     11.85 o 
  -5 -12   6      198.49      202.05     13.82 o 
  -4 -12   6      152.56      135.58     13.38 o 
  -3 -12   6       79.21       75.90     10.53 o 
  -2 -12   6       67.44       47.38     10.31 o 
  -1 -12   6      138.19      137.11     11.63 o 
   0 -12   6       65.18       73.77     16.23 o 
   1 -12   6       12.53        7.02      9.43 o 
   2 -12   6       11.31       14.92      9.43 o 
   3 -12   6       32.51       16.89     10.97 o 
   4 -12   6       54.59       44.75     12.72 o 
   5 -12   6       15.74       22.16     11.63 o 
  -9 -11   6       35.97       18.43     12.72 o 
  -8 -11   6       37.97       32.90     11.19 o 
  -7 -11   6       96.69       73.71     12.72 o 
  -6 -11   6      111.91      105.96     12.50 o 
  -5 -11   6      138.46      113.42     12.29 o 
  -4 -11   6      154.64      147.86     12.50 o 
  -3 -11   6       64.63       75.90     10.09 o 
  -2 -11   6      422.72      458.81     16.68 o 
  -1 -11   6       30.49       28.74      9.65 o 
   0 -11   6      147.24      150.73      8.14 o 
   1 -11   6       76.35       89.28     10.75 o 
   2 -11   6       34.79       39.27     10.75 o 
   3 -11   6       66.43       93.01     12.28 o 
   4 -11   6        8.92       12.72     10.97 o 
   5 -11   6       26.33       31.81     12.94 o 
   6 -11   6       30.97       40.58     14.04 o 
 -10 -10   6       17.45        6.36     13.82 o 
  -9 -10   6       41.43       41.90     12.07 o 
  -8 -10   6       50.79       57.04     12.28 o 
  -7 -10   6        9.88        5.70      9.65 o 
  -6 -10   6        3.48       -3.51      9.43 o 
  -5 -10   6      169.77      134.48     11.85 o 
  -4 -10   6      198.41      154.23     12.51 o 
  -3 -10   6      177.14      159.71     11.85 o 
  -2 -10   6      381.84      374.76     14.70 o 
  -1 -10   6      696.21      687.57     19.31 o 
   0 -10   6       25.96       34.08      7.79 o 
   1 -10   6        9.25       16.01      8.99 o 
   2 -10   6       47.29       45.41     10.75 o 
   3 -10   6       82.77       77.88     12.72 o 
   4 -10   6      116.14      120.44     14.48 o 
   5 -10   6        8.84        1.54     10.53 o 
   6 -10   6       44.12       45.63     13.38 o 
 -10  -9   6       21.73       28.96     13.60 o 
  -9  -9   6        3.84       -5.05     10.97 o 
  -8  -9   6       36.96       47.60     11.41 o 
  -7  -9   6       63.33       67.35     11.41 o 
  -6  -9   6       88.37       75.03     11.85 o 
  -5  -9   6       86.54       69.98     11.19 o 
  -4  -9   6      304.64      324.06     14.26 o 
  -3  -9   6      458.35      463.87     14.92 o 
  -2  -9   6      352.30      345.58     13.82 o 
  -1  -9   6      118.70       86.65     10.09 o 
   0  -9   6       56.10       66.23      6.67 o 
   1  -9   6      754.16      723.58     20.19 o 
   2  -9   6      369.16      328.46     15.80 o 
   3  -9   6      385.73      373.44     18.21 o 
   4  -9   6      327.20      347.09     17.33 o 
   5  -9   6       70.76       89.94     12.72 o 
   6  -9   6        4.28        9.65     12.72 o 
 -10  -8   6        1.52        1.10     11.85 o 
  -9  -8   6        5.33       13.60     10.75 o 
  -8  -8   6       19.34       14.04     10.09 o 
  -7  -8   6      136.47      139.52     13.16 o 
  -6  -8   6      160.58      114.30     12.07 o 
  -5  -8   6      380.98      372.13     15.14 o 
  -4  -8   6      559.52      509.55     16.02 o 
  -3  -8   6       20.88       18.87      6.80 o 
  -2  -8   6       63.66       67.13      8.56 o 
  -1  -8   6       79.59       75.68      8.56 o 
   0  -8   6      734.81      677.10     23.15 o 
   1  -8   6      517.50      471.57     17.12 o 
   2  -8   6      188.49      180.99     12.07 o 
   3  -8   6      102.83       94.99     11.19 o 
   4  -8   6       26.35       16.67     10.75 o 
   5  -8   6       24.61       30.93     11.85 o 
   6  -8   6       23.62       30.71     12.07 o 
   7  -8   6       25.61       48.04     13.38 o 
 -10  -7   6       12.06       15.14     12.06 o 
  -9  -7   6       48.78       62.30     13.16 o 
  -8  -7   6        5.76        4.17      9.21 o 
  -7  -7   6      335.60      297.95     16.24 o 
  -6  -7   6       99.66       94.11     10.75 o 
  -5  -7   6      257.64      218.52     12.51 o 
  -4  -7   6      120.01       93.68      9.43 o 
  -3  -7   6       76.72       63.84      8.12 o 
  -2  -7   6      588.76      608.34     16.02 o 
  -1  -7   6      541.94      565.30     15.14 o 
   0  -7   6      237.95      247.09      9.43 o 
   1  -7   6     1215.28     1151.73     23.71 o 
   2  -7   6      174.05      172.00     12.07 o 
   3  -7   6       51.52       42.78     10.53 o 
   4  -7   6        8.60        7.24     10.31 o 
   5  -7   6       70.02       66.25     12.28 o 
   6  -7   6       29.07       26.32     12.72 o 
   7  -7   6       39.07       39.27     13.60 o 
 -10  -6   6       30.12       35.98     13.16 o 
  -9  -6   6       23.69       26.32     10.75 o 
  -8  -6   6       59.51       54.62     10.97 o 
  -7  -6   6       97.52       66.69     11.41 o 
  -6  -6   6       13.73       12.28      8.56 o 
  -5  -6   6      285.07      289.18     12.51 o 
  -4  -6   6       24.66       22.16      6.58 o 
  -3  -6   6      303.77      282.60     11.41 o 
  -2  -6   6       97.35       74.37      8.12 o 
  -1  -6   6       45.87       50.46      7.90 o 
   0  -6   6      962.68      922.10     13.27 o 
   1  -6   6       33.77       44.97      8.77 o 
   2  -6   6      363.05      339.87     14.70 o 
   3  -6   6       28.82       17.99      9.65 o 
   4  -6   6      193.81      215.44     15.14 o 
   5  -6   6        7.83       15.14     10.75 o 
   6  -6   6       33.24       44.31     11.85 o 
   7  -6   6        2.95        7.02     11.41 o 
 -11  -5   6       53.95       44.97     13.82 o 
 -10  -5   6       56.33       45.85     12.94 o 
  -9  -5   6       36.40       21.50      9.87 o 
  -8  -5   6       87.48       69.98     12.07 o 
  -7  -5   6      110.12      106.84     12.07 o 
  -6  -5   6      321.70      317.26     14.48 o 
  -5  -5   6      411.20      415.59     14.04 o 
  -4  -5   6      168.71      148.97      9.21 o 
  -3  -5   6      226.56      228.40     10.09 o 
  -2  -5   6       35.56       32.25      6.58 o 
  -1  -5   6     1194.24     1133.44     19.54 o 
   0  -5   6       30.58       26.48      5.35 o 
   1  -5   6     1422.86     1360.15     23.28 o 
   2  -5   6      252.14      258.23     12.94 o 
   3  -5   6      321.56      319.46     15.36 o 
   4  -5   6       47.92       49.58     10.97 o 
   5  -5   6      102.02      111.66     12.94 o 
   6  -5   6       27.63       29.83     11.63 o 
   7  -5   6        4.78        1.97     12.50 o 
 -11  -4   6        1.74        5.70     11.41 o 
 -10  -4   6       17.32       26.32     11.85 o 
  -9  -4   6       13.75       16.23     10.53 o 
  -8  -4   6       92.56       92.58     12.28 o 
  -7  -4   6      139.73      106.62     11.63 o 
  -6  -4   6      184.02      178.14     12.29 o 
  -5  -4   6      568.41      519.66     15.36 o 
  -4  -4   6      294.52      340.31     11.63 o 
  -3  -4   6      630.32      637.80     14.49 o 
  -2  -4   6      494.29      500.79     13.17 o 
  -1  -4   6      704.61      667.03     15.36 o 
   0  -4   6     1750.46     1717.10     40.09 o 
   1  -4   6       57.91       71.08      8.34 o 
   2  -4   6      653.56      652.90     18.22 o 
   3  -4   6      704.71      740.02     20.41 o 
   4  -4   6        0.58        0.00      9.65 o 
   5  -4   6       80.65       57.04     12.50 o 
   6  -4   6       22.13       26.54     11.63 o 
   7  -4   6        9.07       13.82     11.19 o 
 -11  -3   6        0.95      -11.41     12.28 o 
 -10  -3   6       44.91       45.63     12.50 o 
  -9  -3   6       65.89       51.33     11.85 o 
  -8  -3   6        1.09       -0.88      9.21 o 
  -7  -3   6      450.05      430.29     16.90 o 
  -6  -3   6      491.99      513.70     16.46 o 
  -5  -3   6       89.12       59.89      8.56 o 
  -4  -3   6       76.55       66.03      7.90 o 
  -3  -3   6      174.15      142.17      8.56 o 
  -2  -3   6     1090.75     1004.09     17.35 o 
  -1  -3   6      277.43      263.30     10.53 o 
   0  -3   6      312.65      287.00      7.91 o 
   1  -3   6      160.24      149.40     10.09 o 
   2  -3   6      214.81      216.54     12.07 o 
   3  -3   6       92.08       91.26     10.97 o 
   4  -3   6       51.17       63.84     10.75 o 
   5  -3   6      128.24      129.87     13.60 o 
   6  -3   6       23.30       15.79     10.53 o 
   7  -3   6       28.51       36.41     12.72 o 
 -11  -2   6       14.45       17.77     11.85 o 
 -10  -2   6       36.99       21.72     12.50 o 
  -9  -2   6        3.89        1.10     10.09 o 
  -8  -2   6       41.52       40.14     10.97 o 
  -7  -2   6      398.60      387.93     16.24 o 
  -6  -2   6      313.44      337.01     13.82 o 
  -5  -2   6      711.90      708.04     16.68 o 
  -4  -2   6      576.94      606.60     14.48 o 
  -3  -2   6      126.51      106.84      8.12 o 
  -2  -2   6       18.09       23.03      6.14 o 
  -1  -2   6      138.01      157.52      8.34 o 
   0  -2   6      403.57      393.29     21.40 o 
   1  -2   6     1298.18     1322.79     22.40 o 
   2  -2   6      291.22      277.33     12.73 o 
   3  -2   6      468.06      431.40     16.02 o 
   4  -2   6       43.53       40.14      9.87 o 
   5  -2   6      100.19      109.91     12.94 o 
   6  -2   6       10.63        8.12     10.75 o 
   7  -2   6        3.07       -0.88     11.63 o 
 -11  -1   6       21.00       15.36     12.50 o 
 -10  -1   6       36.27       33.12     11.85 o 
  -9  -1   6       23.75       12.72     10.31 o 
  -8  -1   6      125.16      103.33     12.50 o 
  -7  -1   6      461.19      442.36     16.68 o 
  -6  -1   6      390.34      422.61     14.70 o 
  -5  -1   6       45.11       42.56      7.90 o 
  -4  -1   6       77.38       58.57      7.68 o 
  -3  -1   6      356.52      385.10     11.41 o 
  -2  -1   6     1108.64     1081.22     17.57 o 
  -1  -1   6       60.40       68.66      6.58 o 
   0  -1   6      237.24      222.80      7.90 o 
   1  -1   6      137.27      127.24      9.21 o 
   2  -1   6      253.16      252.09     12.07 o 
   3  -1   6       89.95       79.41      9.87 o 
   4  -1   6       81.07       88.19     11.19 o 
   5  -1   6       67.86       78.97     11.63 o 
   6  -1   6       32.16       33.34     11.41 o 
   7  -1   6       30.20       19.96     12.94 o 
   8  -1   6        0.81      -11.63     11.63 o 
 -11   0   6       19.86       16.01      9.43 o 
 -10   0   6       42.06       43.56      9.07 o 
  -9   0   6       21.27       19.73      7.21 o 
  -8   0   6      201.71      202.99     29.29 o 
  -7   0   6      933.00      924.33     15.67 o 
  -6   0   6      505.32      526.67     11.56 o 
  -5   0   6     1955.03     1938.93     18.72 o 
  -4   0   6       21.00       23.60      4.19 o 
  -3   0   6      738.71      777.02     10.86 o 
  -2   0   6        9.30        2.77      3.87 o 
  -1   0   6      100.41       76.55     12.18 o 
   0   0   6       59.24       53.08      3.40 o 
   1   0   6      117.66      132.06      6.36 o 
   2   0   6      148.83      135.03      9.32 o 
   3   0   6       16.40       21.34      6.04 o 
   4   0   6      120.12      117.58     11.96 o 
   5   0   6       44.19       51.77      7.91 o 
   6   0   6       97.34      112.75      9.62 o 
   7   0   6       58.21       56.93      9.69 o 
   8   0   6       65.56       64.38     10.93 o 
 -11   1   6       20.56       23.69     12.28 o 
 -10   1   6       34.67       47.82     11.85 o 
  -9   1   6       23.43       28.96     10.53 o 
  -8   1   6      121.54      145.67     12.72 o 
  -7   1   6      462.29      434.90     17.12 o 
  -6   1   6      385.12      415.14     14.48 o 
  -5   1   6       42.82       50.89      7.90 o 
  -4   1   6       82.25       93.02      7.68 o 
  -3   1   6      357.12      389.05     11.41 o 
  -2   1   6     1114.07     1077.05     17.57 o 
  -1   1   6       64.81       72.39      6.58 o 
   0   1   6      246.97      248.97      7.05 o 
   1   1   6      139.48      134.70      9.21 o 
   2   1   6      255.48      246.17     12.29 o 
   3   1   6       91.21       95.21     10.53 o 
   4   1   6       82.85       74.59     10.53 o 
   5   1   6       67.09       68.44     11.85 o 
   6   1   6       32.63       22.81     10.97 o 
   7   1   6       29.96       40.14     11.85 o 
   8   1   6        0.78       -5.05     12.06 o 
 -11   2   6       13.97       13.38     11.19 o 
 -10   2   6       38.05       48.92     12.94 o 
  -9   2   6        4.68       -0.88     10.09 o 
  -8   2   6       40.64       41.90     10.97 o 
  -7   2   6      396.91      410.75     16.02 o 
  -6   2   6      314.14      317.70     13.82 o 
  -5   2   6      692.39      685.42     16.68 o 
  -4   2   6      563.48      591.01     14.27 o 
  -3   2   6      126.97      139.75      7.68 o 
  -2   2   6       15.62       29.61      6.14 o 
  -1   2   6      139.39      168.49      8.34 o 
   0   2   6      409.92      379.15     32.37 o 
   1   2   6     1297.56     1304.78     22.40 o 
   2   2   6      288.33      278.65     12.73 o 
   3   2   6      460.30      424.37     16.02 o 
   4   2   6       40.75       38.39     10.31 o 
   5   2   6      100.96      101.35     12.72 o 
   6   2   6       10.23        9.65     10.53 o 
   7   2   6        2.81        5.92     11.63 o 
   8   2   6        1.42        2.63     13.38 o 
 -11   3   6        0.92       -6.58     12.06 o 
 -10   3   6       45.14       51.33     12.07 o 
  -9   3   6       66.94       75.24     12.72 o 
  -8   3   6        1.21        4.39     10.09 o 
  -7   3   6      454.45      464.74     16.68 o 
  -6   3   6      500.12      545.52     16.68 o 
  -5   3   6       94.80       99.82      8.78 o 
  -4   3   6       76.83       82.92      7.68 o 
  -3   3   6      178.62      184.95      8.78 o 
  -2   3   6     1107.15     1075.25     18.00 o 
  -1   3   6      267.71      265.05     10.53 o 
   0   3   6      299.78      260.14      7.82 o 
   1   3   6      149.32      139.97      9.65 o 
   2   3   6      209.54      225.10     11.85 o 
   3   3   6       90.56       73.49     11.41 o 
   4   3   6       49.83       62.52     10.75 o 
   5   3   6      128.99      129.21     13.82 o 
   6   3   6       22.31       25.23     11.19 o 
   7   3   6       28.78       23.03     12.50 o 
   8   3   6       26.57       25.23     13.82 o 
 -11   4   6        1.76        5.92     11.85 o 
 -10   4   6       18.35       37.51     12.07 o 
  -9   4   6       13.46       16.23     10.31 o 
  -8   4   6       97.29      120.87     12.07 o 
  -7   4   6      141.98      133.16     12.29 o 
  -6   4   6      187.22      206.23     11.63 o 
  -5   4   6      575.58      587.04     15.80 o 
  -4   4   6      291.29      295.33     11.19 o 
  -3   4   6      631.01      625.51     14.49 o 
  -2   4   6      498.57      511.99     13.39 o 
  -1   4   6      707.11      663.96     15.36 o 
   0   4   6     1767.16     1753.59     40.09 o 
   1   4   6       61.36       69.98      8.56 o 
   2   4   6      650.65      669.80     18.00 o 
   3   4   6      711.01      731.03     20.63 o 
   4   4   6        0.62        5.05      9.65 o 
   5   4   6       79.78       62.74     10.97 o 
   6   4   6       22.61       23.69     10.75 o 
   7   4   6        8.37       -0.22     11.19 o 
   8   4   6        4.27        9.43     12.72 o 
 -11   5   6       54.16       59.01     12.94 o 
 -10   5   6       58.11       80.29     13.16 o 
  -9   5   6       36.27       17.99     10.53 o 
  -8   5   6       92.01      103.32     12.07 o 
  -7   5   6      112.49      147.86     11.85 o 
  -6   5   6      330.17      345.35     14.26 o 
  -5   5   6      414.42      419.98     14.04 o 
  -4   5   6      165.16      188.89      9.65 o 
  -3   5   6      234.22      245.51     10.31 o 
  -2   5   6       38.09       37.95      6.58 o 
  -1   5   6     1206.45     1115.88     19.76 o 
   0   5   6       28.20       23.47      5.12 o 
   1   5   6     1435.45     1341.71     23.50 o 
   2   5   6      253.70      243.31     13.82 o 
   3   5   6      320.68      314.19     15.36 o 
   4   5   6       47.28       48.48     10.53 o 
   5   5   6      102.02      103.33     14.04 o 
   6   5   6       27.21       21.28     12.28 o 
   7   5   6        4.51       14.26     10.97 o 
 -11   6   6       18.46       20.84     13.60 o 
 -10   6   6       29.24       35.76     11.85 o 
  -9   6   6       24.32       26.98     10.53 o 
  -8   6   6       58.69       62.96     10.75 o 
  -7   6   6      100.30      112.54     11.19 o 
  -6   6   6       12.94       13.38      8.34 o 
  -5   6   6      285.72      286.54     12.94 o 
  -4   6   6       25.65       30.27      6.80 o 
  -3   6   6      302.26      303.89     11.41 o 
  -2   6   6       95.49      102.67      8.12 o 
  -1   6   6       43.49       50.24      7.24 o 
   0   6   6      965.55      923.82     15.37 o 
   1   6   6       30.90       31.15      8.77 o 
   2   6   6      369.28      354.36     14.92 o 
   3   6   6       29.76       26.32     10.09 o 
   4   6   6      194.18      194.38     14.70 o 
   5   6   6        7.88       11.41     11.19 o 
   6   6   6       33.11       39.49     12.28 o 
   7   6   6        2.72        0.00     11.63 o 
 -11   7   6       35.01       59.01     13.60 o 
 -10   7   6       11.73       19.52     11.85 o 
  -9   7   6       48.21       41.90     12.50 o 
  -8   7   6        5.44        2.85     10.09 o 
  -7   7   6      334.61      371.23     16.67 o 
  -6   7   6      101.30      108.59     10.75 o 
  -5   7   6      254.18      256.48     12.73 o 
  -4   7   6      121.61      131.41      9.43 o 
  -3   7   6       75.88       80.29      7.90 o 
  -2   7   6      589.84      614.26     15.80 o 
  -1   7   6      543.64      569.47     15.14 o 
   0   7   6      245.05      253.94      8.45 o 
   1   7   6     1220.60     1234.50     23.49 o 
   2   7   6      174.03      165.86     12.29 o 
   3   7   6       49.59       31.15     10.53 o 
   4   7   6        8.78        8.77     10.31 o 
   5   7   6       68.99       65.15     12.07 o 
   6   7   6       29.03       37.07     10.31 o 
   7   7   6       38.96       42.34     13.16 o 
 -10   8   6        1.54       -1.10     10.97 o 
  -9   8   6        5.22        9.65     10.09 o 
  -8   8   6       17.42       25.67      8.99 o 
  -7   8   6      135.08      157.73     12.72 o 
  -6   8   6      162.49      164.76     12.07 o 
  -5   8   6      374.69      370.81     15.36 o 
  -4   8   6      547.18      544.88     16.02 o 
  -3   8   6       20.96       17.77      6.80 o 
  -2   8   6       64.76       76.12      8.34 o 
  -1   8   6       79.88       81.83      8.34 o 
   0   8   6      736.27      710.53     16.57 o 
   1   8   6      526.05      490.88     17.12 o 
   2   8   6      192.30      177.92     12.51 o 
   3   8   6      101.97       85.12     12.28 o 
   4   8   6       24.97       10.09     10.97 o 
   5   8   6       23.80       19.30     10.53 o 
   6   8   6       23.57       23.91     12.28 o 
   7   8   6       25.28       33.12     13.16 o 
 -10   9   6       21.72       34.66     12.50 o 
  -9   9   6        3.77        0.00     11.41 o 
  -8   9   6       38.07       40.14     10.97 o 
  -7   9   6       65.09       87.53     11.19 o 
  -6   9   6       88.32       99.38     11.41 o 
  -5   9   6       80.84       72.61     10.53 o 
  -4   9   6      303.95      326.91     14.04 o 
  -3   9   6      465.32      476.82     15.80 o 
  -2   9   6      357.43      370.37     14.26 o 
  -1   9   6      117.25      108.59      9.65 o 
   0   9   6       58.82       75.62     12.50 o 
   1   9   6      762.13      777.58     20.19 o 
   2   9   6      370.92      366.64     15.80 o 
   3   9   6      381.93      377.60     17.33 o 
   4   9   6      328.59      325.15     17.77 o 
   5   9   6       71.24       82.48     12.94 o 
   6   9   6        4.05       -7.24     12.06 o 
   7   9   6        3.72       -1.54     13.38 o 
 -10  10   6       17.52       16.89     12.94 o 
  -9  10   6       40.09       50.67     12.50 o 
  -8  10   6       49.48       59.89     11.63 o 
  -7  10   6       10.19        7.90      9.65 o 
  -6  10   6        2.97       -3.07      9.43 o 
  -5  10   6      173.33      180.99     12.50 o 
  -4  10   6      192.05      188.45     12.29 o 
  -3  10   6      179.26      174.41     11.63 o 
  -2  10   6      380.71      354.80     14.92 o 
  -1  10   6      704.74      715.23     18.87 o 
   0  10   6       27.52       25.92      5.97 o 
   1  10   6        9.14       15.14      9.65 o 
   2  10   6       48.46       50.02     10.53 o 
   3  10   6       83.13       85.77     12.07 o 
   4  10   6      117.78      141.50     14.26 o 
   5  10   6        8.37        5.92     10.97 o 
   6  10   6       43.03       54.84     13.60 o 
 -10  11   6        4.69      -11.41     13.60 o 
  -9  11   6       35.41       49.80     12.94 o 
  -8  11   6       39.13       51.33     12.07 o 
  -7  11   6       99.37      102.01     13.82 o 
  -6  11   6      115.37      135.35     12.29 o 
  -5  11   6      138.51      139.09     12.94 o 
  -4  11   6      155.97      162.78     12.07 o 
  -3  11   6       66.61       86.65     10.31 o 
  -2  11   6      422.01      447.40     16.90 o 
  -1  11   6       28.76       27.20      9.21 o 
   0  11   6      144.44      166.54     26.98 o 
   1  11   6       81.06       91.26     10.75 o 
   2  11   6       34.13       36.63     10.75 o 
   3  11   6       67.43       59.01     12.50 o 
   4  11   6        8.40        8.34     10.97 o 
   5  11   6       26.93       23.69     12.94 o 
   6  11   6       31.41       40.36     13.82 o 
  -9  12   6       37.18       44.97     12.50 o 
  -8  12   6        5.29       11.19     11.85 o 
  -7  12   6       57.48       62.52     12.28 o 
  -6  12   6       93.89       74.81     12.50 o 
  -5  12   6      199.20      210.83     14.48 o 
  -4  12   6      155.69      163.66     12.72 o 
  -3  12   6       80.27       92.79     11.19 o 
  -2  12   6       64.58       55.50     10.09 o 
  -1  12   6      138.76      151.59     11.85 o 
   0  12   6       63.40       64.86      7.14 o 
   1  12   6       13.24       13.60      9.87 o 
   2  12   6       10.64       13.38     10.09 o 
   3  12   6       34.90       29.18     11.63 o 
   4  12   6       55.08       62.08     12.07 o 
   5  12   6       15.94       12.28     11.41 o 
   6  12   6        6.93        3.07     12.94 o 
  -9  13   6       36.78       59.89     14.48 o 
  -8  13   6       13.08       16.67     12.06 o 
  -7  13   6       26.55       37.73     12.28 o 
  -6  13   6       72.51       69.32     12.50 o 
  -5  13   6       18.91       26.76     10.53 o 
  -4  13   6      113.37      127.24     12.50 o 
  -3  13   6       25.39       32.25     10.53 o 
  -2  13   6      237.29      265.68     14.26 o 
  -1  13   6       21.90       30.27     10.31 o 
   0  13   6       45.46       47.92      7.40 o 
   1  13   6      127.11      135.14     13.16 o 
   2  13   6      152.16      157.08     13.60 o 
   3  13   6        3.92       11.85     10.09 o 
   4  13   6       27.39       16.23     11.85 o 
   5  13   6        7.17        7.68     12.50 o 
  -8  14   6      113.66      123.29     15.36 o 
  -7  14   6       18.54       20.84     11.63 o 
  -6  14   6       88.14       88.63     12.94 o 
  -5  14   6       34.63       24.35     11.19 o 
  -4  14   6       20.18       25.67     10.31 o 
  -3  14   6      165.02      174.41     14.70 o 
  -2  14   6       35.37       41.90     10.31 o 
  -1  14   6      112.16      129.65     12.94 o 
   0  14   6      466.44      457.86     13.58 o 
   1  14   6       17.16       11.41     10.75 o 
   2  14   6       62.96       57.47     13.60 o 
   3  14   6       36.04       48.70     12.07 o 
   4  14   6        0.38       -0.88     11.19 o 
   5  14   6        6.53       -3.51     12.28 o 
  -8  15   6       33.33       27.86     12.94 o 
  -7  15   6       89.62      106.18     15.79 o 
  -6  15   6      171.84      170.90     15.80 o 
  -5  15   6        8.44       22.16     10.53 o 
  -4  15   6      120.06      139.74     14.04 o 
  -3  15   6       50.83       43.65     11.19 o 
  -2  15   6       58.89       56.82     10.97 o 
  -1  15   6      104.37      108.15     12.28 o 
   0  15   6       22.76       17.98      7.99 o 
   1  15   6      181.72      189.11     16.45 o 
   2  15   6       61.47       71.29     13.16 o 
   3  15   6       86.81       84.90     14.70 o 
   4  15   6       26.67       18.21     13.60 o 
  -7  16   6      100.47      108.15     16.01 o 
  -6  16   6       15.16       17.99     11.85 o 
  -5  16   6       48.55       57.25     12.28 o 
  -4  16   6       25.59       32.25     10.97 o 
  -3  16   6       23.46       44.75      9.65 o 
  -2  16   6       97.04       88.63     12.94 o 
  -1  16   6      218.45      248.34     15.80 o 
   0  16   6       25.39       34.30      8.13 o 
   1  16   6       33.30       35.76     12.07 o 
   2  16   6        8.88       17.33     11.41 o 
   3  16   6       19.01       21.72     12.94 o 
   4  16   6       52.87       67.35     14.04 o 
  -7  17   6        4.98       -7.02     12.50 o 
  -6  17   6       26.55       23.91     12.94 o 
  -5  17   6       48.76       47.38     11.85 o 
  -4  17   6       23.74       10.75     11.41 o 
  -3  17   6        6.10        0.88     10.97 o 
  -2  17   6       29.53       28.74     11.19 o 
  -1  17   6       26.48       28.74     11.63 o 
   0  17   6       31.76       22.58      8.53 o 
   1  17   6       13.17       15.57     11.63 o 
   2  17   6       91.98      113.85     15.14 o 
   3  17   6        5.39       11.19     12.94 o 
  -6  18   6       18.20       29.61     12.94 o 
  -5  18   6       22.79       39.49     12.28 o 
  -4  18   6       15.75       28.52     12.50 o 
  -3  18   6        2.86        6.14     11.41 o 
  -2  18   6        4.69       -3.73     11.19 o 
  -1  18   6       23.55       23.47     12.72 o 
   0  18   6       38.97       45.58     10.20 o 
   1  18   6        9.20       -0.88     13.82 o 
   2  18   6        3.58        2.41     12.94 o 
  -4  19   6       39.86       53.96     14.70 o 
  -3  19   6       39.66       47.60     13.16 o 
  -2  19   6       19.68       11.41     12.28 o 
  -1  19   6       19.23       19.74     12.94 o 
   0  19   6        9.03       -5.35      8.93 o 
   1  19   6       50.95       67.13     15.58 o 
  -2  20   6       39.49       48.26     14.26 o 
  -1  20   6       64.78       74.37     15.79 o 
  -4 -18   7        2.23       -1.32     11.85 o 
  -3 -18   7        0.83        0.66      9.87 o 
  -2 -18   7       17.81       13.16     12.50 o 
  -1 -18   7      173.00      172.43     18.87 o 
   0 -18   7       65.75       72.64     11.24 o 
  -5 -17   7       26.23        8.56     12.28 o 
  -4 -17   7       63.88       61.20     13.82 o 
  -3 -17   7       88.63       87.09     14.04 o 
  -2 -17   7       16.09        7.90     10.97 o 
  -1 -17   7       26.26       43.87     12.28 o 
   0 -17   7       57.30       66.62      9.98 o 
   1 -17   7       75.87       80.95     15.36 o 
  -6 -16   7       41.96       51.55     13.60 o 
  -5 -16   7       29.54       31.37     13.16 o 
  -4 -16   7       25.81       14.48     10.53 o 
  -3 -16   7       16.26       18.21     10.53 o 
  -2 -16   7       49.60       35.76     12.07 o 
  -1 -16   7       88.22       82.26     13.82 o 
   0 -16   7       65.12       71.29      9.38 o 
   1 -16   7        1.97        0.44     12.28 o 
   2 -16   7       69.64       75.46     15.14 o 
  -7 -15   7       22.72        8.12     12.07 o 
  -6 -15   7       10.99       10.97     12.06 o 
  -5 -15   7        1.44        9.43      9.87 o 
  -4 -15   7       12.16       13.38     11.19 o 
  -3 -15   7        4.82        8.56      9.43 o 
  -2 -15   7       21.33       28.52     10.31 o 
  -1 -15   7       17.69       17.77     11.41 o 
   0 -15   7       13.38       11.01      8.14 o 
   1 -15   7       18.98       24.57     11.85 o 
   2 -15   7        1.76       12.94     11.85 o 
   3 -15   7       38.31       39.49     13.60 o 
  -8 -14   7        1.25        3.29     12.06 o 
  -7 -14   7       64.24       60.77     14.48 o 
  -6 -14   7       64.80       55.28     12.94 o 
  -5 -14   7        5.07        7.46     10.75 o 
  -4 -14   7       62.77       54.84     10.97 o 
  -3 -14   7        6.43        7.24     10.31 o 
  -2 -14   7       56.05       54.62     11.19 o 
  -1 -14   7        7.67       -1.10     10.53 o 
   0 -14   7      133.87      133.39     10.97 o 
   1 -14   7       24.01       22.16     11.41 o 
   2 -14   7       41.00       57.47     12.72 o 
   3 -14   7       18.42       27.64     12.28 o 
   4 -14   7       41.44       53.31     14.48 o 
  -8 -13   7       36.08       41.68     12.94 o 
  -7 -13   7       42.81       45.19     12.72 o 
  -6 -13   7       55.06       50.89     12.50 o 
  -5 -13   7        8.64       15.36     10.31 o 
  -4 -13   7      180.94      167.17     14.70 o 
  -3 -13   7      438.12      431.81     19.09 o 
  -2 -13   7       54.20       53.31     10.75 o 
  -1 -13   7       97.72       81.39     12.28 o 
   0 -13   7       23.26       27.57      7.75 o 
   1 -13   7       66.20       66.47     11.85 o 
   2 -13   7       40.75       66.25     11.41 o 
   3 -13   7       33.68       27.20     12.28 o 
   4 -13   7      109.71      133.38     15.79 o 
  -9 -12   7       29.63       32.47     13.38 o 
  -8 -12   7      176.52      191.52     16.89 o 
  -7 -12   7        1.21        1.10     10.31 o 
  -6 -12   7      285.61      275.34     17.33 o 
  -5 -12   7      194.57      193.72     14.70 o 
  -4 -12   7       85.30       74.15     11.63 o 
  -3 -12   7       38.76       26.76     10.09 o 
  -2 -12   7       61.19       50.45     10.53 o 
  -1 -12   7      191.16      176.39     13.82 o 
   0 -12   7       10.99       21.27      7.06 o 
   1 -12   7      262.98      308.69     16.02 o 
   2 -12   7      146.92      171.33     14.48 o 
   3 -12   7       65.25       71.51     12.50 o 
   4 -12   7       22.80       35.32     11.41 o 
   5 -12   7       25.48       20.18     13.38 o 
  -9 -11   7        3.15       -2.63     12.72 o 
  -8 -11   7       87.79       76.56     13.82 o 
  -7 -11   7       96.62       84.02     12.94 o 
  -6 -11   7       73.60       56.60     12.07 o 
  -5 -11   7       19.61       22.16      8.99 o 
  -4 -11   7      265.19      215.45     14.48 o 
  -3 -11   7      122.99      122.19     12.07 o 
  -2 -11   7      232.82      249.67     14.48 o 
  -1 -11   7       66.32       61.20     10.53 o 
   0 -11   7      287.94      318.22     11.25 o 
   1 -11   7      111.24      120.22     12.50 o 
   2 -11   7       26.85       29.83     11.41 o 
   3 -11   7       41.36       58.57     11.85 o 
   4 -11   7        4.74        8.34     11.41 o 
   5 -11   7       10.73       21.50     12.28 o 
  -9 -10   7       61.55       51.99     13.82 o 
  -8 -10   7       27.39       31.15     11.41 o 
  -7 -10   7        2.91       -9.21      9.21 o 
  -6 -10   7      141.12      116.05     12.94 o 
  -5 -10   7        7.72        5.92      9.43 o 
  -4 -10   7      294.09      264.82     14.48 o 
  -3 -10   7      172.29      160.81     13.16 o 
  -2 -10   7      193.77      170.46     12.94 o 
  -1 -10   7      384.09      402.62     16.46 o 
   0 -10   7       77.10       81.38      7.60 o 
   1 -10   7      415.64      363.57     17.33 o 
   2 -10   7      116.75      114.95     12.94 o 
   3 -10   7       11.01        5.70     10.97 o 
   4 -10   7        1.39       -5.70     10.75 o 
   5 -10   7        3.53       17.11     12.50 o 
 -10  -9   7        5.09       18.21     12.28 o 
  -9  -9   7       14.42       21.50     11.63 o 
  -8  -9   7       30.09       28.74      9.87 o 
  -7  -9   7       79.48       60.55     10.97 o 
  -6  -9   7      110.20       85.34     11.85 o 
  -5  -9   7       86.37       68.01     10.53 o 
  -4  -9   7      475.06      475.06     17.33 o 
  -3  -9   7       17.64       14.04      8.56 o 
  -2  -9   7      110.97      103.77     10.75 o 
  -1  -9   7       42.15       29.61      9.21 o 
   0  -9   7       89.13       83.26      7.60 o 
   1  -9   7        3.30        3.95      9.87 o 
   2  -9   7      411.80      394.94     17.77 o 
   3  -9   7       45.98       45.85     11.41 o 
   4  -9   7       43.52       60.55     12.07 o 
   5  -9   7        4.41        7.24     11.63 o 
   6  -9   7        1.96       -0.66     11.85 o 
 -10  -8   7        3.00        0.22     13.16 o 
  -9  -8   7       11.08        6.58     10.75 o 
  -8  -8   7      122.31      127.68     13.82 o 
  -7  -8   7       89.52       82.70     11.85 o 
  -6  -8   7      149.18      140.84     12.29 o 
  -5  -8   7      154.58      154.45     12.50 o 
  -4  -8   7      120.53      100.69     10.75 o 
  -3  -8   7       14.67       11.63      7.90 o 
  -2  -8   7       43.92       28.52      8.77 o 
  -1  -8   7      282.21      287.64     13.16 o 
   0  -8   7      220.64      239.49     33.35 o 
   1  -8   7      247.72      260.86     14.04 o 
   2  -8   7      138.63      148.52     13.60 o 
   3  -8   7      148.11      141.94     13.60 o 
   4  -8   7       81.88       71.95     12.72 o 
   5  -8   7       25.35       30.05     11.63 o 
   6  -8   7        0.47       -1.54     12.06 o 
 -10  -7   7       68.17       81.61     14.48 o 
  -9  -7   7        4.82        3.95     10.53 o 
  -8  -7   7       54.89       45.85     12.07 o 
  -7  -7   7      133.00      112.32     12.29 o 
  -6  -7   7       73.63       71.08     10.53 o 
  -5  -7   7       33.47       26.76      8.99 o 
  -4  -7   7      310.68      314.85     13.60 o 
  -3  -7   7      436.82      420.42     14.92 o 
  -2  -7   7      286.42      260.87     12.94 o 
  -1  -7   7      350.33      328.90     13.38 o 
   0  -7   7      716.99      707.31     70.34 o 
   1  -7   7      386.07      375.64     16.46 o 
   2  -7   7       32.44       35.98     10.75 o 
   3  -7   7      136.27      154.22     13.82 o 
   4  -7   7      166.20      186.03     15.58 o 
   5  -7   7        3.72        1.54     10.97 o 
   6  -7   7       13.44       10.97     12.72 o 
 -10  -6   7       53.06       48.04     13.38 o 
  -9  -6   7       87.20      105.96     12.94 o 
  -8  -6   7       13.36        7.46      9.21 o 
  -7  -6   7      151.52      136.45     13.16 o 
  -6  -6   7      446.58      458.37     16.90 o 
  -5  -6   7      349.25      344.47     14.48 o 
  -4  -6   7       17.75       18.87      7.90 o 
  -3  -6   7      291.56      287.86     12.51 o 
  -2  -6   7     1456.68     1397.44     23.72 o 
  -1  -6   7      150.84      147.21     10.75 o 
   0  -6   7      355.43      335.51     25.78 o 
   1  -6   7      199.37      215.66     13.60 o 
   2  -6   7      580.69      570.54     19.31 o 
   3  -6   7      139.84      146.98     13.60 o 
   4  -6   7       23.17       19.52     11.19 o 
   5  -6   7       36.89       44.75     11.85 o 
   6  -6   7        7.86        7.68     12.28 o 
 -10  -5   7        5.86        1.97     11.19 o 
  -9  -5   7       11.53       11.41      9.87 o 
  -8  -5   7        7.59       -1.32      9.43 o 
  -7  -5   7       26.30       21.94     10.31 o 
  -6  -5   7      274.22      233.22     14.04 o 
  -5  -5   7       86.55       73.49      9.43 o 
  -4  -5   7      381.42      360.51     13.60 o 
  -3  -5   7      235.02      195.48     11.63 o 
  -2  -5   7      102.68       92.14      9.43 o 
  -1  -5   7      127.86      132.07     10.09 o 
   0  -5   7      285.75      274.90     17.44 o 
   1  -5   7     1105.79     1017.70     23.27 o 
   2  -5   7       30.81       28.30     10.97 o 
   3  -5   7      338.19      315.94     17.11 o 
   4  -5   7       94.47       97.84     12.94 o 
   5  -5   7        0.08        5.05      9.87 o 
   6  -5   7        8.42       13.60     11.85 o 
 -11  -4   7        6.35       14.92     12.06 o 
 -10  -4   7        1.47        4.61     12.06 o 
  -9  -4   7       61.07       50.02     13.16 o 
  -8  -4   7       47.85       46.51     10.75 o 
  -7  -4   7      140.73      135.58     12.07 o 
  -6  -4   7      166.68      141.50     12.50 o 
  -5  -4   7      301.40      276.45     12.94 o 
  -4  -4   7      435.73      443.69     14.04 o 
  -3  -4   7      364.76      407.02     12.95 o 
  -2  -4   7      488.36      483.21     14.04 o 
  -1  -4   7      292.60      303.00     12.07 o 
   0  -4   7      174.09      164.84      7.91 o 
   1  -4   7       77.74       86.65     10.53 o 
   2  -4   7      215.30      222.24     13.60 o 
   3  -4   7      146.65      138.87     12.94 o 
   4  -4   7       27.26       32.25     10.97 o 
   5  -4   7       54.50       54.40     12.28 o 
   6  -4   7       18.21       17.11     11.85 o 
   7  -4   7       12.71        2.85     12.94 o 
 -11  -3   7        5.16        3.07     12.06 o 
 -10  -3   7       31.70       13.82     13.16 o 
  -9  -3   7       60.57       52.65     12.94 o 
  -8  -3   7       46.00       39.71     10.53 o 
  -7  -3   7      164.59      156.64     12.94 o 
  -6  -3   7        6.94        6.36      8.12 o 
  -5  -3   7     1064.96     1147.22     21.95 o 
  -4  -3   7      147.24      138.21      9.65 o 
  -3  -3   7       58.85       43.65      7.02 o 
  -2  -3   7      270.08      261.97     11.19 o 
  -1  -3   7      103.53       80.07      8.34 o 
   0  -3   7      782.86      758.90     12.88 o 
   1  -3   7      401.52      412.73     14.92 o 
   2  -3   7      263.25      258.23     14.26 o 
   3  -3   7       20.24       20.40      9.65 o 
   4  -3   7      104.34       86.87     12.50 o 
   5  -3   7        0.58        7.46     11.19 o 
   6  -3   7       65.95       83.14     14.48 o 
   7  -3   7        1.91       -2.41     12.50 o 
 -11  -2   7       19.51       18.43     12.94 o 
 -10  -2   7       89.31       93.89     14.92 o 
  -9  -2   7      130.71      116.71     14.04 o 
  -8  -2   7      249.53      185.61     14.70 o 
  -7  -2   7      158.95      145.67     12.94 o 
  -6  -2   7      319.18      339.20     14.48 o 
  -5  -2   7      323.46      301.47     13.16 o 
  -4  -2   7      177.16      143.48     10.09 o 
  -3  -2   7       61.99       54.40      7.46 o 
  -2  -2   7      351.48      331.55     12.07 o 
  -1  -2   7       63.93       72.39      7.90 o 
   0  -2   7       61.09       64.96      9.54 o 
   1  -2   7      255.10      251.87     13.16 o 
   2  -2   7      120.34      130.31     11.41 o 
   3  -2   7      441.35      433.35     17.99 o 
   4  -2   7       68.66       72.83     11.41 o 
   5  -2   7       60.87       58.79     12.07 o 
   6  -2   7        9.28        6.80     10.97 o 
   7  -2   7        1.70        0.22     12.06 o 
 -11  -1   7        6.27        9.87     13.16 o 
 -10  -1   7       89.26       73.05     15.79 o 
  -9  -1   7       43.11       45.85     12.07 o 
  -8  -1   7       14.41        2.85      9.87 o 
  -7  -1   7      459.30      441.26     17.11 o 
  -6  -1   7      577.44      569.24     17.77 o 
  -5  -1   7       20.51       16.01      7.68 o 
  -4  -1   7      165.24      134.49      9.43 o 
  -3  -1   7       67.58       66.47      7.02 o 
  -2  -1   7      175.96      170.25      9.65 o 
  -1  -1   7      226.04      216.99     10.53 o 
   0  -1   7      573.00      601.41     48.61 o 
   1  -1   7      265.96      273.16     13.16 o 
   2  -1   7      191.70      195.04     12.29 o 
   3  -1   7      135.47      141.28     12.29 o 
   4  -1   7        5.53        5.26      9.43 o 
   5  -1   7        6.90       17.33      9.21 o 
   6  -1   7        8.49        7.46     10.75 o 
   7  -1   7       13.05       -1.97     12.50 o 
 -11   0   7       14.85       19.15      9.38 o 
 -10   0   7      114.33      116.66     10.60 o 
  -9   0   7      324.77      342.78     34.12 o 
  -8   0   7       74.70       74.44     18.21 o 
  -7   0   7      104.08      113.84      8.56 o 
  -6   0   7      564.41      529.99     12.10 o 
  -5   0   7       71.60       83.17     14.37 o 
  -4   0   7       23.57       22.08      4.80 o 
  -3   0   7       18.71       19.45      4.42 o 
  -2   0   7      835.71      830.36     12.18 o 
  -1   0   7      475.57      430.13     17.67 o 
   0   0   7      438.65      426.93      7.16 o 
   1   0   7      341.53      309.00      9.93 o 
   2   0   7       27.20       27.68      6.28 o 
   3   0   7       58.50       54.63      7.52 o 
   4   0   7        7.95        4.48      6.59 o 
   5   0   7       31.42       29.92      7.51 o 
   6   0   7       18.52       28.23      7.96 o 
   7   0   7        1.84       10.02      8.76 o 
 -11   1   7        6.64       -0.44     12.50 o 
 -10   1   7       89.46      100.69     15.14 o 
  -9   1   7       44.86       46.94     11.63 o 
  -8   1   7       14.45       15.57      8.99 o 
  -7   1   7      469.41      510.82     17.12 o 
  -6   1   7      583.85      627.17     17.78 o 
  -5   1   7       23.88       26.10      7.68 o 
  -4   1   7      164.30      178.36      9.87 o 
  -3   1   7       70.02      103.32      7.68 o 
  -2   1   7      174.99      190.43      9.43 o 
  -1   1   7      228.18      229.71     10.53 o 
   0   1   7      576.42      575.83     40.05 o 
   1   1   7      259.28      258.89     13.16 o 
   2   1   7      188.36      183.63     11.85 o 
   3   1   7      132.97      124.17     12.72 o 
   4   1   7        5.27        7.02      9.21 o 
   5   1   7        7.12        1.75      9.65 o 
   6   1   7        8.68        6.80     11.19 o 
   7   1   7       12.40        8.12     11.85 o 
 -11   2   7       19.54       20.18     12.72 o 
 -10   2   7       90.91       85.34     14.04 o 
  -9   2   7      133.96      163.66     14.04 o 
  -8   2   7      247.92      249.45     14.70 o 
  -7   2   7      162.49      158.18     12.94 o 
  -6   2   7      315.70      301.46     14.48 o 
  -5   2   7      324.60      309.37     13.16 o 
  -4   2   7      175.09      191.97      9.87 o 
  -3   2   7       60.06       71.52      7.24 o 
  -2   2   7      339.69      321.23     12.07 o 
  -1   2   7       67.50       81.17      8.12 o 
   0   2   7       60.11       73.99      6.44 o 
   1   2   7      259.46      264.82     13.16 o 
   2   2   7      116.45      112.54     11.63 o 
   3   2   7      437.14      428.53     17.99 o 
   4   2   7       67.41       53.97     11.63 o 
   5   2   7       61.44       71.08     12.72 o 
   6   2   7        9.44       14.26     10.53 o 
   7   2   7        1.61        3.29     12.72 o 
 -11   3   7        4.92        2.63     11.85 o 
 -10   3   7       33.25       34.44     12.28 o 
  -9   3   7       61.66       43.87     11.85 o 
  -8   3   7       46.45       55.94     11.19 o 
  -7   3   7      164.76      206.66     13.16 o 
  -6   3   7        6.54        5.70      8.56 o 
  -5   3   7     1066.32     1073.90     21.95 o 
  -4   3   7      143.79      168.71      9.87 o 
  -3   3   7       55.58       63.62      7.24 o 
  -2   3   7      279.14      296.64     11.85 o 
  -1   3   7      105.01       96.97      8.78 o 
   0   3   7      800.57      782.01     13.83 o 
   1   3   7      409.36      413.83     15.36 o 
   2   3   7      265.14      288.29     14.70 o 
   3   3   7       20.35       16.01     10.75 o 
   4   3   7      102.25       96.74     12.72 o 
   5   3   7        0.46       -6.14     10.09 o 
   6   3   7       65.05       67.35     13.60 o 
   7   3   7        1.93        8.99     12.28 o 
 -11   4   7        6.35        9.43     12.50 o 
 -10   4   7        1.51        6.14     10.53 o 
  -9   4   7       61.10       80.29     12.72 o 
  -8   4   7       47.84       43.43     10.75 o 
  -7   4   7      136.26      140.84     12.29 o 
  -6   4   7      167.03      193.50     12.07 o 
  -5   4   7      295.80      279.96     12.94 o 
  -4   4   7      430.78      438.42     14.04 o 
  -3   4   7      358.90      385.30     12.95 o 
  -2   4   7      474.10      449.41     13.82 o 
  -1   4   7      292.38      302.13     12.51 o 
   0   4   7      172.81      174.20      8.23 o 
   1   4   7       74.75       87.53     10.97 o 
   2   4   7      216.94      205.79     13.38 o 
   3   4   7      148.67      149.40     13.60 o 
   4   4   7       27.38       28.08     10.31 o 
   5   4   7       54.03       54.40     12.28 o 
   6   4   7       17.80       17.11     11.63 o 
   7   4   7       12.48       10.75     12.50 o 
 -11   5   7        4.76      -13.16     13.16 o 
 -10   5   7        5.95        3.07     10.97 o 
  -9   5   7       11.17        8.77     10.53 o 
  -8   5   7        8.18       12.28     10.09 o 
  -7   5   7       25.10       28.30      9.87 o 
  -6   5   7      270.04      299.92     14.26 o 
  -5   5   7       84.68       85.34      9.43 o 
  -4   5   7      371.01      333.73     13.38 o 
  -3   5   7      229.01      223.35     10.97 o 
  -2   5   7      100.54       99.16      8.99 o 
  -1   5   7      124.87      155.98     10.09 o 
   0   5   7      283.14      265.13     14.04 o 
   1   5   7     1101.55     1028.89     23.27 o 
   2   5   7       29.49       32.03     10.53 o 
   3   5   7      340.38      343.59     16.67 o 
   4   5   7       90.63       90.82     12.07 o 
   5   5   7        0.04       -2.41     10.75 o 
   6   5   7        8.26       15.57     11.19 o 
   7   5   7       21.12       17.33     14.26 o 
 -11   6   7        0.01        6.58     12.50 o 
 -10   6   7       53.01       62.30     14.48 o 
  -9   6   7       88.81       80.07     12.94 o 
  -8   6   7       13.11       10.53     10.09 o 
  -7   6   7      154.50      162.56     12.72 o 
  -6   6   7      449.64      450.03     17.11 o 
  -5   6   7      357.24      343.82     14.70 o 
  -4   6   7       14.43        7.02      7.90 o 
  -3   6   7      282.55      269.65     12.51 o 
  -2   6   7     1459.74     1362.53     23.93 o 
  -1   6   7      152.56      145.67      9.87 o 
   0   6   7      359.92      334.16     22.71 o 
   1   6   7      202.78      197.01     13.60 o 
   2   6   7      593.58      569.01     19.53 o 
   3   6   7      140.18      129.65     13.60 o 
   4   6   7       23.14       15.57     11.63 o 
   5   6   7       36.85       37.51     11.41 o 
   6   6   7        7.57       18.65     11.63 o 
   7   6   7        7.71       13.82     13.82 o 
 -10   7   7       68.65       77.66     13.38 o 
  -9   7   7        4.86        2.63     10.53 o 
  -8   7   7       56.39       70.20     11.41 o 
  -7   7   7      138.40      143.03     12.72 o 
  -6   7   7       74.23       93.23     10.97 o 
  -5   7   7       36.44       37.29      8.99 o 
  -4   7   7      314.54      283.03     13.38 o 
  -3   7   7      434.75      390.80     15.14 o 
  -2   7   7      290.53      280.40     13.38 o 
  -1   7   7      349.39      332.63     13.16 o 
   0   7   7      716.97      694.31     23.48 o 
   1   7   7      386.43      358.74     16.24 o 
   2   7   7       31.22       31.15     10.75 o 
   3   7   7      134.75      152.91     13.82 o 
   4   7   7      164.29      146.55     15.14 o 
   5   7   7        4.10        3.95     11.41 o 
   6   7   7       12.59        3.07     13.38 o 
 -10   8   7        3.12        5.70     11.85 o 
  -9   8   7       11.32        7.46     11.41 o 
  -8   8   7      127.23      139.52     13.38 o 
  -7   8   7       89.77       94.77     11.63 o 
  -6   8   7      152.72      197.66     12.50 o 
  -5   8   7      155.97      187.79     12.07 o 
  -4   8   7      121.42      120.00     10.31 o 
  -3   8   7       15.07       11.63      8.12 o 
  -2   8   7       45.02       36.85      8.56 o 
  -1   8   7      284.58      277.32     13.60 o 
   0   8   7      220.51      234.36      9.62 o 
   1   8   7      254.85      223.78     14.04 o 
   2   8   7      138.90      159.93     13.82 o 
   3   8   7      152.02      153.35     13.82 o 
   4   8   7       81.47       85.34     12.28 o 
   5   8   7       25.61       34.44     12.07 o 
   6   8   7        0.36       -5.92     11.85 o 
 -10   9   7        5.21        6.58     12.28 o 
  -9   9   7       13.77        0.66     10.97 o 
  -8   9   7       29.16       32.69     10.09 o 
  -7   9   7       82.84       77.88     10.97 o 
  -6   9   7      112.32      128.12     12.29 o 
  -5   9   7       88.44       89.50     11.41 o 
  -4   9   7      476.06      498.75     17.33 o 
  -3   9   7       18.77        7.46      7.90 o 
  -2   9   7      110.79      112.98     10.31 o 
  -1   9   7       40.37       34.22      9.21 o 
   0   9   7       89.37       94.66      7.68 o 
   1   9   7        4.01       -1.32      9.43 o 
   2   9   7      419.44      405.69     18.21 o 
   3   9   7       45.90       36.41     11.63 o 
   4   9   7       44.14       45.19     11.63 o 
   5   9   7        4.29        7.68     11.19 o 
   6   9   7        2.01       -1.97     11.63 o 
 -10  10   7       20.69        7.46     13.16 o 
  -9  10   7       62.54       91.48     13.82 o 
  -8  10   7       28.27       37.73     10.97 o 
  -7  10   7        3.43       10.97      9.87 o 
  -6  10   7      143.30      140.40     12.29 o 
  -5  10   7        8.65       19.96      8.56 o 
  -4  10   7      291.56      321.20     14.92 o 
  -3  10   7      175.38      176.39     12.07 o 
  -2  10   7      194.75      220.27     13.60 o 
  -1  10   7      386.59      382.44     16.46 o 
   0  10   7       74.54       77.01      8.88 o 
   1  10   7      412.19      380.24     17.55 o 
   2  10   7      113.64      104.42     12.50 o 
   3  10   7       11.17        9.21     10.75 o 
   4  10   7        1.29        2.19     11.19 o 
   5  10   7        3.72       19.30     12.06 o 
   6  10   7       10.09       17.33     13.60 o 
  -9  11   7        3.03       -0.88     12.28 o 
  -8  11   7       88.13       87.97     13.38 o 
  -7  11   7       98.15      107.27     13.38 o 
  -6  11   7       72.45       76.78     12.07 o 
  -5  11   7       21.19       17.99      9.65 o 
  -4  11   7      259.08      254.50     14.48 o 
  -3  11   7      122.99      145.23     12.07 o 
  -2  11   7      233.73      256.69     14.70 o 
  -1  11   7       71.17       90.38     11.63 o 
   0  11   7      290.35      310.39     10.70 o 
   1  11   7      114.88      103.76     12.72 o 
   2  11   7       27.06       19.08     10.31 o 
   3  11   7       42.21       48.26     12.28 o 
   4  11   7        4.63        7.90     10.97 o 
   5  11   7       10.59       -1.75     12.72 o 
  -9  12   7       29.90       36.41     13.16 o 
  -8  12   7      176.10      191.52     16.67 o 
  -7  12   7        1.23       -0.22     10.97 o 
  -6  12   7      286.97      296.18     17.33 o 
  -5  12   7      193.96      209.07     15.14 o 
  -4  12   7       86.81       74.59     11.41 o 
  -3  12   7       36.20       37.29     10.09 o 
  -2  12   7       56.72       51.77     10.97 o 
  -1  12   7      191.99      215.66     14.04 o 
   0  12   7       10.28       13.72      6.96 o 
   1  12   7      263.37      263.27     16.24 o 
   2  12   7      147.41      148.52     14.26 o 
   3  12   7       65.10       69.10     13.16 o 
   4  12   7       22.25       28.08     12.28 o 
   5  12   7       25.14       29.18     13.60 o 
  -8  13   7       35.45       20.62     13.38 o 
  -7  13   7       43.11       46.73     12.28 o 
  -6  13   7       55.86       55.50     12.50 o 
  -5  13   7        8.86        7.68     10.31 o 
  -4  13   7      175.72      190.86     14.48 o 
  -3  13   7      435.99      434.22     18.87 o 
  -2  13   7       53.48       52.87     11.41 o 
  -1  13   7       97.45      104.42     11.85 o 
   0  13   7       22.26       25.98      7.52 o 
   1  13   7       66.08       55.28     11.63 o 
   2  13   7       39.66       20.62     11.85 o 
   3  13   7       33.25       30.71     13.16 o 
   4  13   7      109.13      117.36     16.01 o 
  -8  14   7        1.22        3.95     12.06 o 
  -7  14   7       65.13       81.61     13.82 o 
  -6  14   7       63.61       67.78     13.38 o 
  -5  14   7        5.36       10.53     10.75 o 
  -4  14   7       63.65       63.18     11.85 o 
  -3  14   7        5.77        5.05      9.87 o 
  -2  14   7       56.63       59.89     11.41 o 
  -1  14   7        8.75       11.63     10.53 o 
   0  14   7      135.43      162.80     10.31 o 
   1  14   7       23.22       19.52     11.63 o 
   2  14   7       41.73       45.85     11.85 o 
   3  14   7       17.80        2.41     12.94 o 
   4  14   7       41.65       53.31     14.26 o 
  -7  15   7       23.19       14.48     13.38 o 
  -6  15   7       12.09        8.34     12.06 o 
  -5  15   7        1.50      -10.97     10.97 o 
  -4  15   7       11.46       23.25     10.53 o 
  -3  15   7        5.27        8.77      9.65 o 
  -2  15   7       21.96       24.35     10.09 o 
  -1  15   7       16.83       25.88     11.19 o 
   0  15   7       12.80       12.36      7.75 o 
   1  15   7       18.95       17.99     12.07 o 
   2  15   7        2.03       -9.87     11.85 o 
   3  15   7       38.18       48.48     13.16 o 
  -7  16   7        6.66       17.33     11.63 o 
  -6  16   7       43.48       50.45     14.04 o 
  -5  16   7       30.89       37.73     12.72 o 
  -4  16   7       24.50       20.40     10.53 o 
  -3  16   7       16.21       21.06     10.09 o 
  -2  16   7       48.22       41.02     11.41 o 
  -1  16   7       87.70      116.71     13.16 o 
   0  16   7       64.08       61.09      9.31 o 
   1  16   7        1.81        3.29     12.06 o 
   2  16   7       68.60       58.13     14.70 o 
   3  16   7       16.14       17.77     12.72 o 
  -6  17   7       24.94       23.25     13.16 o 
  -5  17   7       26.36       47.60     12.28 o 
  -4  17   7       63.02      102.23     13.82 o 
  -3  17   7       86.71       98.06     13.60 o 
  -2  17   7       15.72       14.26     11.63 o 
  -1  17   7       27.11       29.18     12.28 o 
   0  17   7       56.99       62.42      9.85 o 
   1  17   7       75.73       82.70     14.48 o 
   2  17   7        4.05        1.54     12.94 o 
  -5  18   7       14.00       14.48     12.72 o 
  -4  18   7        2.21        2.19     12.06 o 
  -3  18   7        0.98       -0.88     11.41 o 
  -2  18   7       17.20        8.99     12.06 o 
  -1  18   7      172.49      205.56     18.21 o 
   0  18   7       66.96       83.85     10.70 o 
   1  18   7       58.48       48.04     16.45 o 
  -3  19   7       10.58       24.35     12.50 o 
  -2  19   7       10.04        5.92     11.85 o 
  -1  19   7       24.75       32.03     13.38 o 
  -4 -17   8        0.37       10.75     11.85 o 
  -3 -17   8        9.78       10.75     11.63 o 
  -2 -17   8       16.74        7.46     12.28 o 
  -1 -17   8       18.29       20.84     12.50 o 
  -5 -16   8       27.51       28.96     11.85 o 
  -4 -16   8       15.19       27.64     11.63 o 
  -3 -16   8       32.49       30.93     11.85 o 
  -2 -16   8       14.13        2.85     12.06 o 
  -1 -16   8       24.00       13.82     12.07 o 
   0 -16   8      104.85       99.31     10.94 o 
   1 -16   8        0.45        5.92     12.28 o 
  -6 -15   8       48.02       44.53     13.38 o 
  -5 -15   8       35.71       32.25     11.63 o 
  -4 -15   8        0.19        4.39     11.63 o 
  -3 -15   8        6.96       14.48     10.97 o 
  -2 -15   8        1.82        1.10     10.53 o 
  -1 -15   8      151.18      141.94     16.01 o 
   0 -15   8       81.73       85.23     19.74 o 
   1 -15   8       51.29       46.94     13.60 o 
   2 -15   8       48.18       57.47     14.92 o 
  -7 -14   8       70.33       54.84     14.92 o 
  -6 -14   8       16.49       13.38     12.72 o 
  -5 -14   8       44.94       50.02     12.72 o 
  -4 -14   8       11.78       12.72     10.31 o 
  -3 -14   8       81.19       82.04     12.28 o 
  -2 -14   8       77.37       87.75     13.38 o 
  -1 -14   8       13.52       13.16     10.75 o 
   0 -14   8       30.67       35.32      8.76 o 
   1 -14   8       29.13       34.44     11.85 o 
   2 -14   8        1.24        6.14     12.28 o 
  -8 -13   8       21.91       29.61     13.82 o 
  -7 -13   8       37.73       50.45     13.16 o 
  -6 -13   8       29.69       27.64     11.63 o 
  -5 -13   8      111.38      126.36     13.60 o 
  -4 -13   8       43.25       35.54     11.41 o 
  -3 -13   8      118.40      109.03     12.94 o 
  -2 -13   8       66.28       49.36     11.85 o 
  -1 -13   8       86.04       77.66     12.28 o 
   0 -13   8       20.63       13.49      7.52 o 
   1 -13   8       22.94       33.56     10.75 o 
   2 -13   8        9.59       11.19     10.97 o 
   3 -13   8        5.29       14.04     12.28 o 
  -8 -12   8        3.43        0.88     11.85 o 
  -7 -12   8       15.56       21.50     12.06 o 
  -6 -12   8       20.24       10.09     10.97 o 
  -5 -12   8       13.71       13.38     11.19 o 
  -4 -12   8       59.71       60.98     11.41 o 
  -3 -12   8       33.37       38.17     11.19 o 
  -2 -12   8       13.61       16.89      9.65 o 
  -1 -12   8        8.68        3.51      9.87 o 
   0 -12   8       15.24       18.75      7.37 o 
   1 -12   8       36.26       26.76     12.07 o 
   2 -12   8       70.23       75.46     13.16 o 
   3 -12   8       26.61       35.32     12.07 o 
   4 -12   8        3.44        3.73     12.06 o 
  -9 -11   8       22.98       19.96     13.38 o 
  -8 -11   8       89.51       81.83     14.04 o 
  -7 -11   8       20.82       16.67     11.41 o 
  -6 -11   8       28.40       19.74     10.97 o 
  -5 -11   8       46.48       50.02     10.75 o 
  -4 -11   8       50.84       55.50     11.41 o 
  -3 -11   8      269.76      269.42     16.24 o 
  -2 -11   8      129.87      127.46     12.94 o 
  -1 -11   8       39.33       43.43     10.31 o 
   0 -11   8       14.32       16.57      7.06 o 
   1 -11   8       12.99       18.43     11.41 o 
   2 -11   8       16.33       21.72     10.97 o 
   3 -11   8       15.25       21.06     11.63 o 
   4 -11   8       21.31       20.18     12.50 o 
  -9 -10   8        7.50        4.39     12.28 o 
  -8 -10   8       18.44       20.62     11.85 o 
  -7 -10   8       50.34       49.58     11.41 o 
  -6 -10   8       87.17      100.91     12.50 o 
  -5 -10   8      112.17      101.57     13.16 o 
  -4 -10   8      120.06      118.46     12.29 o 
  -3 -10   8      295.16      267.23     15.80 o 
  -2 -10   8       63.47       64.71     11.19 o 
  -1 -10   8       98.89       99.38     11.85 o 
   0 -10   8       55.77       62.71      7.91 o 
   1 -10   8       22.86       40.58     10.97 o 
   2 -10   8       71.17       67.79     11.85 o 
   3 -10   8        5.01        9.43     10.53 o 
   4 -10   8       35.50       37.95     12.50 o 
  -9  -9   8       22.18       20.62     12.07 o 
  -8  -9   8       41.10       34.00     11.63 o 
  -7  -9   8       57.62       54.62     11.41 o 
  -6  -9   8       35.30       29.40     10.31 o 
  -5  -9   8      376.04      368.82     17.11 o 
  -4  -9   8      123.11      102.67     11.85 o 
  -3  -9   8       47.48       58.79     10.97 o 
  -2  -9   8      109.60      105.96     11.85 o 
  -1  -9   8      296.88      256.70     14.92 o 
   0  -9   8      411.12      404.53     13.93 o 
   1  -9   8        6.38        5.48     10.31 o 
   2  -9   8       75.37       96.52     12.50 o 
   3  -9   8       51.77       44.09     12.72 o 
   4  -9   8       12.67        7.90     11.41 o 
   5  -9   8       17.91       17.33     14.04 o 
 -10  -8   8       35.61       42.78     14.48 o 
  -9  -8   8        2.24        0.66     12.06 o 
  -8  -8   8       39.39       28.74     10.97 o 
  -7  -8   8       65.00       56.60     10.97 o 
  -6  -8   8      172.85      149.84     13.38 o 
  -5  -8   8       42.30       23.91     10.53 o 
  -4  -8   8      191.81      182.09     13.38 o 
  -3  -8   8      350.80      361.80     15.80 o 
  -2  -8   8      427.44      420.19     16.90 o 
  -1  -8   8      153.94      158.17     12.94 o 
   0  -8   8       25.65       35.21      7.45 o 
   1  -8   8      200.00      224.87     14.48 o 
   2  -8   8        9.83       17.77     10.31 o 
   3  -8   8       58.53       66.69     12.50 o 
   4  -8   8        7.27       12.28     11.85 o 
   5  -8   8        7.05        5.70     12.94 o 
 -10  -7   8        1.14        7.46     12.06 o 
  -9  -7   8       56.07       55.06     12.28 o 
  -8  -7   8       49.24       44.97     11.19 o 
  -7  -7   8       34.27       34.00     10.53 o 
  -6  -7   8       46.91       37.95     10.53 o 
  -5  -7   8       14.66        8.99      8.77 o 
  -4  -7   8      319.68      316.38     14.92 o 
  -3  -7   8      378.27      373.22     15.36 o 
  -2  -7   8      293.88      271.62     14.70 o 
  -1  -7   8      702.03      721.35     20.19 o 
   0  -7   8      413.84      412.03     15.03 o 
   1  -7   8       19.03       25.67     10.09 o 
   2  -7   8       11.95       10.53      9.87 o 
   3  -7   8       23.88       15.57     10.31 o 
   4  -7   8       64.35       75.68     13.16 o 
   5  -7   8       33.29       34.00     13.60 o 
 -10  -6   8       12.40        3.29     12.28 o 
  -9  -6   8       18.05       14.70     11.63 o 
  -8  -6   8       25.47       18.43     10.09 o 
  -7  -6   8       27.81       27.86      9.65 o 
  -6  -6   8      127.62      116.71     12.29 o 
  -5  -6   8      178.74      147.87     12.50 o 
  -4  -6   8      134.82      120.44     10.97 o 
  -3  -6   8      144.03      133.38     11.19 o 
  -2  -6   8      261.42      235.63     14.04 o 
  -1  -6   8      396.49      386.17     16.02 o 
   0  -6   8      310.02      282.32     10.86 o 
   1  -6   8      356.74      317.48     17.11 o 
   2  -6   8      116.38      116.27     13.60 o 
   3  -6   8       29.13        7.68     11.19 o 
   4  -6   8       42.49       64.27     12.07 o 
   5  -6   8        7.02        6.14     12.94 o 
 -10  -5   8       36.23       41.24     13.16 o 
  -9  -5   8       38.17       49.80     11.41 o 
  -8  -5   8       50.34       51.99     11.41 o 
  -7  -5   8       16.86       10.97      9.21 o 
  -6  -5   8      112.09      100.91     12.07 o 
  -5  -5   8      129.59      106.18     11.63 o 
  -4  -5   8       69.01       56.16      8.77 o 
  -3  -5   8       41.98       41.90      9.21 o 
  -2  -5   8        8.88       10.31      8.77 o 
  -1  -5   8      302.69      299.71     14.26 o 
   0  -5   8       28.98       30.40      7.56 o 
   1  -5   8      383.99      391.21     17.11 o 
   2  -5   8      169.84      167.83     14.26 o 
   3  -5   8       40.93       44.53     10.97 o 
   4  -5   8       70.65       71.95     12.94 o 
   5  -5   8       12.04       14.04     11.19 o 
   6  -5   8        8.19       17.99     13.38 o 
 -10  -4   8       45.52       41.24     13.38 o 
  -9  -4   8       20.06       32.03     11.41 o 
  -8  -4   8       29.24       29.61     10.53 o 
  -7  -4   8      120.96      108.15     12.07 o 
  -6  -4   8       15.32        9.43      9.21 o 
  -5  -4   8       94.80       85.34     10.75 o 
  -4  -4   8      110.96       83.58      9.87 o 
  -3  -4   8      172.07      185.38     11.41 o 
  -2  -4   8     1236.60     1125.81     23.27 o 
  -1  -4   8      367.65      331.97     14.70 o 
   0  -4   8      960.40      924.27     36.77 o 
   1  -4   8      661.39      626.31     20.63 o 
   2  -4   8       25.61       16.45     10.75 o 
   3  -4   8       17.11       22.81     11.19 o 
   4  -4   8       23.21       35.32     12.28 o 
   5  -4   8       10.28       13.16     12.06 o 
   6  -4   8       30.73       24.13     13.60 o 
 -10  -3   8        8.34        4.83     11.85 o 
  -9  -3   8      223.96      215.88     17.33 o 
  -8  -3   8       60.37       45.41     10.97 o 
  -7  -3   8      189.41      180.77     13.60 o 
  -6  -3   8      385.63      367.95     15.80 o 
  -5  -3   8      303.31      302.78     14.26 o 
  -4  -3   8      388.51      352.17     14.92 o 
  -3  -3   8      314.98      319.24     13.16 o 
  -2  -3   8      442.55      423.28     15.36 o 
  -1  -3   8     1315.53     1249.48     24.15 o 
   0  -3   8       18.67       11.79      6.66 o 
   1  -3   8      458.53      462.76     17.99 o 
   2  -3   8       51.43       53.75     11.19 o 
   3  -3   8        7.67       12.72     10.09 o 
   4  -3   8       42.52       44.97     10.53 o 
   5  -3   8       32.40       34.22     12.50 o 
   6  -3   8        1.24       -1.32     12.50 o 
 -10  -2   8       29.33       35.10     13.38 o 
  -9  -2   8        9.39        4.39     12.28 o 
  -8  -2   8       18.78       15.36      9.87 o 
  -7  -2   8       14.34        2.63      9.87 o 
  -6  -2   8      238.47      235.85     14.70 o 
  -5  -2   8       46.88       32.25      9.21 o 
  -4  -2   8       56.64       55.72      8.77 o 
  -3  -2   8      257.40      196.36     11.63 o 
  -2  -2   8      424.99      425.69     14.48 o 
  -1  -2   8      437.58      435.12     15.36 o 
   0  -2   8      127.91      124.15      8.06 o 
   1  -2   8      470.38      470.23     17.77 o 
   2  -2   8       93.35       88.85     12.07 o 
   3  -2   8      113.21      118.46     13.38 o 
   4  -2   8       54.04       50.24     11.63 o 
   5  -2   8       11.29        9.21     11.63 o 
   6  -2   8        1.15        3.73     12.94 o 
 -10  -1   8       57.15       49.58     14.04 o 
  -9  -1   8       86.70       86.21     14.04 o 
  -8  -1   8        8.16       12.94     10.09 o 
  -7  -1   8       24.97       13.82      9.43 o 
  -6  -1   8      245.50      204.26     13.82 o 
  -5  -1   8      291.35      238.71     13.60 o 
  -4  -1   8      744.29      751.69     18.87 o 
  -3  -1   8      145.63      124.83     10.31 o 
  -2  -1   8      264.18      267.23     12.51 o 
  -1  -1   8      211.59      208.64     12.29 o 
   0  -1   8       97.17       94.85      7.44 o 
   1  -1   8      194.76      179.90     12.94 o 
   2  -1   8      179.03      166.51     14.04 o 
   3  -1   8      201.00      197.23     14.92 o 
   4  -1   8       62.93       62.08     11.63 o 
   5  -1   8       44.29       52.87     11.85 o 
   6  -1   8        0.24        1.32     12.06 o 
 -11   0   8        2.53        0.05      8.96 o 
 -10   0   8       13.95       14.80      9.29 o 
  -9   0   8       18.24       19.53      8.30 o 
  -8   0   8        4.10       -1.02      6.58 o 
  -7   0   8      420.11      440.10     12.26 o 
  -6   0   8      614.23      589.59     13.27 o 
  -5   0   8       18.60       20.96      5.97 o 
  -4   0   8       26.80       28.50      5.73 o 
  -3   0   8      246.88      226.74     17.88 o 
  -2   0   8       75.19       68.64     11.41 o 
  -1   0   8      558.55      529.36     16.46 o 
   0   0   8       26.29       18.54      4.05 o 
   1   0   8      114.74      103.88      7.99 o 
   2   0   8       20.82       19.60      7.49 o 
   3   0   8       15.61       16.96      7.36 o 
   4   0   8       30.20       38.91      8.22 o 
   5   0   8        8.39        3.12      7.87 o 
   6   0   8       88.62      100.74     10.85 o 
 -11   1   8       15.11       19.30     13.82 o 
 -10   1   8       58.27       57.91     13.82 o 
  -9   1   8       89.55       92.57     14.26 o 
  -8   1   8        8.23        8.99     10.75 o 
  -7   1   8       23.87       39.49     10.09 o 
  -6   1   8      244.28      265.91     14.26 o 
  -5   1   8      282.62      328.66     14.04 o 
  -4   1   8      730.06      718.76     18.44 o 
  -3   1   8      141.15      146.33      9.65 o 
  -2   1   8      257.80      267.23     11.85 o 
  -1   1   8      209.71      227.73     12.07 o 
   0   1   8       98.12      102.93      7.60 o 
   1   1   8      192.98      191.53     13.38 o 
   2   1   8      179.98      178.58     13.38 o 
   3   1   8      201.99      194.81     14.48 o 
   4   1   8       63.68       57.26     12.28 o 
   5   1   8       44.26       31.15     12.28 o 
   6   1   8        0.24       -3.51     12.28 o 
 -11   2   8       15.47       17.77     12.28 o 
 -10   2   8       29.12       33.34     13.16 o 
  -9   2   8       10.26        9.43     11.63 o 
  -8   2   8       19.90       19.08     10.09 o 
  -7   2   8       11.94       13.82      8.77 o 
  -6   2   8      228.57      268.10     13.82 o 
  -5   2   8       46.28       64.71      9.43 o 
  -4   2   8       57.33       72.61      9.21 o 
  -3   2   8      249.19      251.43     11.85 o 
  -2   2   8      428.64      404.84     14.92 o 
  -1   2   8      442.05      419.54     15.80 o 
   0   2   8      126.51      131.29     16.34 o 
   1   2   8      474.04      471.77     17.99 o 
   2   2   8       93.38      111.88     12.07 o 
   3   2   8      117.43      107.93     12.94 o 
   4   2   8       55.77       48.70     11.85 o 
   5   2   8       11.39        5.26     11.19 o 
   6   2   8        1.06       -0.66     11.85 o 
 -11   3   8       53.01       63.40     14.92 o 
 -10   3   8        8.05        0.22     12.06 o 
  -9   3   8      225.08      262.39     16.89 o 
  -8   3   8       61.95       51.11     10.75 o 
  -7   3   8      191.25      216.97     14.04 o 
  -6   3   8      386.18      387.92     16.24 o 
  -5   3   8      296.61      297.95     13.82 o 
  -4   3   8      377.71      382.66     14.04 o 
  -3   3   8      322.61      324.29     13.60 o 
  -2   3   8      439.08      436.22     15.14 o 
  -1   3   8     1314.90     1254.75     23.93 o 
   0   3   8       20.01       18.24      6.75 o 
   1   3   8      462.32      465.84     17.77 o 
   2   3   8       50.72       50.02     11.19 o 
   3   3   8        6.55        9.21     10.75 o 
   4   3   8       40.67       35.76     11.85 o 
   5   3   8       32.20       23.47     12.50 o 
   6   3   8        1.57       -3.73     12.28 o 
 -11   4   8        2.86        5.05     12.72 o 
 -10   4   8       45.05       60.98     14.04 o 
  -9   4   8       20.47       29.39     11.63 o 
  -8   4   8       27.99       26.32      9.43 o 
  -7   4   8      123.00      142.38     12.29 o 
  -6   4   8       16.42       25.45      8.77 o 
  -5   4   8       93.34      115.17     10.75 o 
  -4   4   8      110.26      123.95     10.09 o 
  -3   4   8      167.10      197.01     11.19 o 
  -2   4   8     1237.98     1133.49     23.27 o 
  -1   4   8      372.24      345.14     14.92 o 
   0   4   8      956.93      958.07     38.19 o 
   1   4   8      657.83      625.43     20.85 o 
   2   4   8       26.53       29.61     10.75 o 
   3   4   8       17.07       16.45     10.09 o 
   4   4   8       22.93       19.30     11.41 o 
   5   4   8       10.61        3.73     10.31 o 
   6   4   8       30.58       43.65     13.16 o 
 -10   5   8       35.18       29.61     12.72 o 
  -9   5   8       38.92       47.16     12.28 o 
  -8   5   8       47.92       62.74     10.97 o 
  -7   5   8       16.91       17.99      9.43 o 
  -6   5   8      108.73      133.38     11.63 o 
  -5   5   8      129.41      170.68     11.41 o 
  -4   5   8       70.41       63.40      9.21 o 
  -3   5   8       42.34       59.67      8.77 o 
  -2   5   8        9.36        8.12      8.12 o 
  -1   5   8      307.12      314.63     14.70 o 
   0   5   8       29.11       32.98      7.34 o 
   1   5   8      387.05      350.62     17.55 o 
   2   5   8      172.13      183.62     14.92 o 
   3   5   8       41.63       42.34     10.97 o 
   4   5   8       71.81       75.24     13.16 o 
   5   5   8       12.01        1.75     10.75 o 
   6   5   8        8.29       15.14     12.94 o 
 -10   6   8       12.24       20.18     12.28 o 
  -9   6   8       16.70       15.57     10.97 o 
  -8   6   8       25.74       30.05     10.75 o 
  -7   6   8       28.22       50.89      9.65 o 
  -6   6   8      129.44      138.43     12.07 o 
  -5   6   8      177.28      172.66     12.50 o 
  -4   6   8      135.29      147.20     11.41 o 
  -3   6   8      145.14      159.49     11.19 o 
  -2   6   8      263.42      265.69     13.16 o 
  -1   6   8      396.62      374.54     16.24 o 
   0   6   8      317.37      337.13     21.50 o 
   1   6   8      356.71      349.74     17.11 o 
   2   6   8      114.32      121.97     12.50 o 
   3   6   8       29.62       25.23     10.97 o 
   4   6   8       42.34       52.21     12.72 o 
   5   6   8        7.00       12.28     11.19 o 
   6   6   8       17.16       20.40     13.82 o 
 -10   7   8        1.08        0.88     12.72 o 
  -9   7   8       55.03       61.20     12.28 o 
  -8   7   8       46.26       52.21     11.63 o 
  -7   7   8       35.05       34.44     10.09 o 
  -6   7   8       46.88       51.77     10.31 o 
  -5   7   8       14.20        7.24      8.99 o 
  -4   7   8      312.44      348.85     15.36 o 
  -3   7   8      374.41      351.94     15.80 o 
  -2   7   8      289.10      301.68     15.14 o 
  -1   7   8      702.05      688.21     20.63 o 
   0   7   8      407.09      376.76     19.20 o 
   1   7   8       19.65       19.08     10.31 o 
   2   7   8       12.41       10.97      9.87 o 
   3   7   8       24.79       20.18     11.41 o 
   4   7   8       64.43       51.77     12.50 o 
   5   7   8       33.39       41.90     13.38 o 
 -10   8   8       35.33       44.31     13.60 o 
  -9   8   8        2.27        6.14     10.09 o 
  -8   8   8       38.29       51.33     11.19 o 
  -7   8   8       65.23       71.73     11.85 o 
  -6   8   8      171.00      195.69     13.38 o 
  -5   8   8       41.04       33.34     10.31 o 
  -4   8   8      189.66      206.00     13.38 o 
  -3   8   8      348.09      370.58     16.02 o 
  -2   8   8      423.18      436.42     16.68 o 
  -1   8   8      157.34      152.69     12.72 o 
   0   8   8       26.08       25.55      7.13 o 
   1   8   8      204.23      218.73     14.48 o 
   2   8   8        9.71        3.29      9.65 o 
   3   8   8       59.56       52.21     12.07 o 
   4   8   8        6.65        1.54     11.85 o 
   5   8   8        7.23       12.06     12.94 o 
 -10   9   8       20.75       27.86     12.94 o 
  -9   9   8       22.19       24.35     11.41 o 
  -8   9   8       40.79       54.84     11.85 o 
  -7   9   8       57.55       64.27     10.75 o 
  -6   9   8       35.23       39.49     10.53 o 
  -5   9   8      375.67      387.25     17.77 o 
  -4   9   8      119.33      123.95     11.85 o 
  -3   9   8       47.26       62.96     10.75 o 
  -2   9   8      108.51      109.91     12.29 o 
  -1   9   8      297.64      324.49     15.36 o 
   0   9   8      418.12      414.16     12.88 o 
   1   9   8        7.55       13.82     10.53 o 
   2   9   8       75.45       75.68     12.50 o 
   3   9   8       52.10       63.18     12.94 o 
   4   9   8       12.09       24.35     11.85 o 
   5   9   8       18.01       16.01     12.06 o 
  -9  10   8        7.40       10.53     12.50 o 
  -8  10   8       18.37       19.52     11.85 o 
  -7  10   8       49.63       59.89     12.28 o 
  -6  10   8       86.84      107.05     12.94 o 
  -5  10   8      109.50      139.52     13.38 o 
  -4  10   8      121.82      141.50     13.38 o 
  -3  10   8      301.36      326.68     16.02 o 
  -2  10   8       67.19       74.81     10.97 o 
  -1  10   8       98.48      116.93     11.63 o 
   0  10   8       56.07       62.19      7.76 o 
   1  10   8       23.05       18.21     10.53 o 
   2  10   8       70.22       80.51     12.07 o 
   3  10   8        5.24       10.09     10.53 o 
   4  10   8       34.48       38.39     12.50 o 
   5  10   8       10.18       13.82     12.28 o 
  -9  11   8       23.19       36.85     13.16 o 
  -8  11   8       89.27       87.75     14.48 o 
  -7  11   8       20.18       21.72     10.97 o 
  -6  11   8       29.08       41.02     11.19 o 
  -5  11   8       46.99       62.96     11.41 o 
  -4  11   8       52.49       45.19     10.53 o 
  -3  11   8      265.43      303.42     15.58 o 
  -2  11   8      131.64      149.40     12.29 o 
  -1  11   8       36.42       36.63     10.75 o 
   0  11   8       14.52       19.84      6.75 o 
   1  11   8       12.47       13.82     10.53 o 
   2  11   8       17.32       16.89     10.97 o 
   3  11   8       15.80       20.84     11.63 o 
   4  11   8       21.24        2.85     11.63 o 
  -8  12   8        3.59       -3.95     11.41 o 
  -7  12   8       15.54       21.28     11.85 o 
  -6  12   8       20.03       11.63     11.41 o 
  -5  12   8       14.34       17.99     10.31 o 
  -4  12   8       61.40       69.10     11.85 o 
  -3  12   8       33.87       42.12     10.09 o 
  -2  12   8       13.13       26.98      9.65 o 
  -1  12   8        8.85        1.10      9.21 o 
   0  12   8       15.10        9.99      7.27 o 
   1  12   8       37.23       37.07     11.19 o 
   2  12   8       70.38       62.30     12.94 o 
   3  12   8       26.72       22.16     12.07 o 
   4  12   8        3.68        0.88     12.72 o 
  -8  13   8       21.85       26.76     12.07 o 
  -7  13   8       37.65       44.53     13.38 o 
  -6  13   8       30.05       37.95     12.50 o 
  -5  13   8      113.79      166.29     14.04 o 
  -4  13   8       41.13       49.14     10.97 o 
  -3  13   8      120.41      110.13     12.94 o 
  -2  13   8       63.94       66.03     11.85 o 
  -1  13   8       83.15       83.36     12.50 o 
   0  13   8       19.24       24.96      7.34 o 
   1  13   8       21.93       24.79     11.41 o 
   2  13   8        9.21        5.05     11.85 o 
   3  13   8        5.44        0.44     11.85 o 
  -7  14   8       69.62       79.63     14.92 o 
  -6  14   8       17.30       10.75     10.97 o 
  -5  14   8       45.28       51.11     12.72 o 
  -4  14   8       11.82       14.92      9.87 o 
  -3  14   8       77.75      100.03     13.38 o 
  -2  14   8       77.73       84.90     12.50 o 
  -1  14   8       13.97       -0.22     10.75 o 
   0  14   8       30.26       55.75     13.60 o 
   1  14   8       29.18       19.08     12.72 o 
   2  14   8        1.15       -6.58     11.85 o 
   3  14   8        1.90       11.41     12.28 o 
  -7  15   8       77.69       70.86     15.36 o 
  -6  15   8       47.47       76.56     13.82 o 
  -5  15   8       35.41       42.78     12.28 o 
  -4  15   8        0.10        5.05     10.53 o 
  -3  15   8        7.06       19.96     10.97 o 
  -2  15   8        1.74       -3.51      9.87 o 
  -1  15   8      149.82      146.32     14.48 o 
   0  15   8       81.72       86.08     19.74 o 
   1  15   8       51.39       50.67     12.94 o 
   2  15   8       49.09       77.66     15.14 o 
  -6  16   8       53.10       63.40     13.16 o 
  -5  16   8       26.59       50.23     12.94 o 
  -4  16   8       15.54       18.21     12.94 o 
  -3  16   8       33.65       51.11     11.41 o 
  -2  16   8       14.92        3.29     11.41 o 
  -1  16   8       24.27       22.38     12.07 o 
   0  16   8      105.16      106.74     10.94 o 
   1  16   8        0.37       -2.85     12.06 o 
  -5  17   8        1.84        9.65     12.50 o 
  -4  17   8        0.44      -12.50     12.50 o 
  -3  17   8       10.03       15.79     11.19 o 
  -2  17   8       17.74        2.63     13.16 o 
  -1  17   8       18.72       19.74     11.85 o 
   0  17   8       38.78       31.07      9.92 o 
  -3  18   8       30.89       22.59     12.50 o 
  -2  18   8       24.20       31.59     13.82 o 
  -3 -16   9        1.20        1.10     12.06 o 
  -2 -16   9        3.84        2.41     12.06 o 
  -5 -15   9       12.27        3.95     12.06 o 
  -4 -15   9       58.87       71.51     14.04 o 
  -3 -15   9        0.53       -0.88     11.63 o 
  -2 -15   9       12.02       13.38     12.06 o 
  -1 -15   9       10.57       15.14     11.41 o 
   0 -15   9       14.13       17.88      9.15 o 
  -6 -14   9        6.84        8.12     12.50 o 
  -5 -14   9       24.88        5.70     11.85 o 
  -4 -14   9        6.35       10.31     11.85 o 
  -3 -14   9       50.83       46.07     12.50 o 
  -2 -14   9       57.55       64.71     13.16 o 
  -1 -14   9        6.07        1.54     12.06 o 
   0 -14   9       51.72       50.35      9.69 o 
   1 -14   9       25.90       38.83     12.28 o 
  -7 -13   9       12.85       20.18     12.50 o 
  -6 -13   9       39.17       28.96     13.38 o 
  -5 -13   9       78.07       89.72     12.94 o 
  -4 -13   9        0.47        1.97     11.63 o 
  -3 -13   9       25.57       18.65     12.07 o 
  -2 -13   9        7.81       -0.88     10.75 o 
  -1 -13   9       21.76        3.51     11.63 o 
   0 -13   9      117.69      111.61     25.23 o 
   1 -13   9       25.06       23.03     12.07 o 
   2 -13   9       83.04       87.97     15.36 o 
  -7 -12   9       98.29       86.21     14.70 o 
  -6 -12   9       21.15       25.45     11.41 o 
  -5 -12   9       32.81       34.00     11.63 o 
  -4 -12   9       17.29       10.53     10.75 o 
  -3 -12   9        3.61        2.41     10.53 o 
  -2 -12   9       30.96       33.34     11.41 o 
  -1 -12   9       29.79       19.74     11.63 o 
   0 -12   9       49.64       54.35     16.56 o 
   1 -12   9       50.62       54.18     12.94 o 
   2 -12   9       35.81       54.62     13.82 o 
  -8 -11   9        7.20       -7.24     12.94 o 
  -7 -11   9       36.68       53.74     12.28 o 
  -6 -11   9       30.47       22.38     12.07 o 
  -5 -11   9       59.34       57.04     12.28 o 
  -4 -11   9       94.02      110.34     12.72 o 
  -3 -11   9       54.85       56.82     11.85 o 
  -2 -11   9      121.19      111.22     13.38 o 
  -1 -11   9       15.09       18.43     10.75 o 
   0 -11   9       58.74       62.45      8.91 o 
   1 -11   9       51.79       50.89     11.41 o 
   2 -11   9        7.59       -8.12     11.19 o 
   3 -11   9        7.55        3.07     10.97 o 
  -8 -10   9       23.14       28.74     12.50 o 
  -7 -10   9       31.53       41.68     11.63 o 
  -6 -10   9       19.15       19.08     10.31 o 
  -5 -10   9       57.50       62.74     12.50 o 
  -4 -10   9       15.86       25.23     11.63 o 
  -3 -10   9      286.87      269.86     17.33 o 
  -2 -10   9       78.07       82.92     12.07 o 
  -1 -10   9       98.03       95.65     11.63 o 
   0 -10   9       21.39       27.07      7.99 o 
   1 -10   9        1.45        4.39     10.75 o 
   2 -10   9        0.41       -5.26     10.97 o 
   3 -10   9       16.97       11.41     11.85 o 
  -9  -9   9       21.82       11.19     12.50 o 
  -8  -9   9       43.55       25.45     12.72 o 
  -7  -9   9        7.57        8.34     10.09 o 
  -6  -9   9       49.27       47.16     10.97 o 
  -5  -9   9       57.28       58.35     11.19 o 
  -4  -9   9       43.83       38.39     11.19 o 
  -3  -9   9       64.73       53.09     11.19 o 
  -2  -9   9      108.96      102.67     12.94 o 
  -1  -9   9       38.04       29.83     10.53 o 
   0  -9   9      185.58      179.59     10.39 o 
   1  -9   9       56.52       58.35     12.07 o 
   2  -9   9       27.91       48.70     11.85 o 
   3  -9   9       32.78       22.59     12.07 o 
   4  -9   9        0.67       -6.14     12.06 o 
  -9  -8   9        3.11       -2.41     11.63 o 
  -8  -8   9       14.30       16.67     11.19 o 
  -7  -8   9        3.53       11.19     10.31 o 
  -6  -8   9       26.21       24.35      9.87 o 
  -5  -8   9      125.18      105.08     13.16 o 
  -4  -8   9       32.25       21.28      9.65 o 
  -3  -8   9      274.26      246.60     16.24 o 
  -2  -8   9      127.85      139.09     13.38 o 
  -1  -8   9      143.20      124.83     13.38 o 
   0  -8   9      177.87      164.39     10.08 o 
   1  -8   9       63.46       59.89     11.85 o 
   2  -8   9       69.97       38.83     12.28 o 
   3  -8   9       33.62       24.35     13.38 o 
   4  -8   9        2.77       -4.17     12.06 o 
  -9  -7   9       64.18       61.42     14.26 o 
  -8  -7   9        0.26        2.63     10.31 o 
  -7  -7   9       29.68       30.27     10.53 o 
  -6  -7   9       45.72       33.78     10.31 o 
  -5  -7   9      195.04      196.79     14.70 o 
  -4  -7   9      119.96      112.98     12.72 o 
  -3  -7   9      156.84      142.16     13.16 o 
  -2  -7   9      228.14      198.99     14.70 o 
  -1  -7   9      319.28      284.12     16.24 o 
   0  -7   9       87.15       76.28      8.53 o 
   1  -7   9        9.02        6.58      9.65 o 
   2  -7   9        0.69        1.97     10.31 o 
   3  -7   9       19.50       23.47     11.85 o 
   4  -7   9        9.73        3.51     11.63 o 
 -10  -6   9        0.99        1.97     11.41 o 
  -9  -6   9       65.13       52.21     14.04 o 
  -8  -6   9       78.52       53.75     12.50 o 
  -7  -6   9      122.08      133.60     13.60 o 
  -6  -6   9       71.12       66.25     12.07 o 
  -5  -6   9      321.29      364.64     16.67 o 
  -4  -6   9      376.71      364.44     16.24 o 
  -3  -6   9      308.85      291.15     15.58 o 
  -2  -6   9       19.37       16.23     10.09 o 
  -1  -6   9      234.13      196.35     14.26 o 
   0  -6   9      142.57      123.41      9.00 o 
   1  -6   9       18.93       17.55     10.75 o 
   2  -6   9       61.85       48.92     11.85 o 
   3  -6   9       38.31       36.20     11.63 o 
   4  -6   9        7.84        0.88     12.06 o 
 -10  -5   9        5.29        1.97     12.50 o 
  -9  -5   9       36.11       40.80     12.28 o 
  -8  -5   9       38.81       51.77     11.41 o 
  -7  -5   9       40.54       26.98     10.53 o 
  -6  -5   9      459.97      437.30     18.43 o 
  -5  -5   9      244.34      226.63     14.26 o 
  -4  -5   9       47.55       35.32     10.09 o 
  -3  -5   9        5.57       16.01      8.56 o 
  -2  -5   9       80.39       76.56     10.31 o 
  -1  -5   9      109.82       93.89     11.41 o 
   0  -5   9       24.11       24.35      7.20 o 
   1  -5   9      196.47      180.33     14.70 o 
   2  -5   9      135.72      123.73     12.94 o 
   3  -5   9       16.29       17.55     11.85 o 
   4  -5   9        0.54        1.54     12.06 o 
   5  -5   9       19.99       21.50     13.16 o 
 -10  -4   9       32.22       28.96     13.16 o 
  -9  -4   9       14.30        3.73     12.06 o 
  -8  -4   9       50.16       32.47     11.19 o 
  -7  -4   9      110.21       99.60     11.85 o 
  -6  -4   9      100.68      109.91     12.07 o 
  -5  -4   9       53.57       41.46     10.75 o 
  -4  -4   9      417.26      430.06     16.68 o 
  -3  -4   9      293.05      305.19     14.48 o 
  -2  -4   9      273.56      286.09     13.82 o 
  -1  -4   9       56.49       39.71     10.53 o 
   0  -4   9       39.52       38.88      7.80 o 
   1  -4   9       26.85       25.89     10.75 o 
   2  -4   9      177.65      213.24     15.80 o 
   3  -4   9      116.47      132.50     14.70 o 
   4  -4   9       14.18       18.87     12.28 o 
   5  -4   9       16.15       13.60     13.60 o 
 -10  -3   9        2.19        6.80     12.28 o 
  -9  -3   9       46.46       37.95     13.38 o 
  -8  -3   9        0.49        7.68     10.75 o 
  -7  -3   9       41.21       47.60     10.75 o 
  -6  -3   9       21.40       13.38      9.43 o 
  -5  -3   9      105.54       90.60     11.41 o 
  -4  -3   9       31.29       35.10     10.09 o 
  -3  -3   9      478.04      447.63     16.68 o 
  -2  -3   9       20.51       23.47      9.43 o 
  -1  -3   9      686.97      673.72     20.19 o 
   0  -3   9      257.30      228.63     10.32 o 
   1  -3   9       51.02       45.63     11.41 o 
   2  -3   9       72.74       71.08     12.94 o 
   3  -3   9        9.92        3.07     11.41 o 
   4  -3   9       78.70      117.14     14.04 o 
   5  -3   9       21.16       34.66     14.26 o 
 -10  -2   9       30.75       28.74     13.16 o 
  -9  -2   9        8.82       10.53     12.28 o 
  -8  -2   9       92.87       77.00     12.94 o 
  -7  -2   9      195.95      182.75     14.48 o 
  -6  -2   9      337.48      290.27     16.46 o 
  -5  -2   9       71.29       49.36     10.09 o 
  -4  -2   9      151.27      139.31     11.63 o 
  -3  -2   9       15.26       12.07      8.77 o 
  -2  -2   9      165.22      123.07     12.07 o 
  -1  -2   9      253.67      242.87     14.04 o 
   0  -2   9       34.07       29.28      7.37 o 
   1  -2   9      384.75      351.93     17.55 o 
   2  -2   9       86.04       77.88     12.94 o 
   3  -2   9       36.23       39.92     11.85 o 
   4  -2   9        6.18        8.99     11.63 o 
   5  -2   9        3.32        3.95     12.94 o 
 -10  -1   9       45.11       30.27     13.82 o 
  -9  -1   9      275.07      227.51     18.65 o 
  -8  -1   9       41.39       39.71     11.63 o 
  -7  -1   9       35.99       28.30     10.09 o 
  -6  -1   9      138.66      125.48     12.29 o 
  -5  -1   9      147.86      126.14     11.85 o 
  -4  -1   9       97.80       87.97     10.97 o 
  -3  -1   9       48.71       42.12      9.43 o 
  -2  -1   9      354.85      308.93     14.92 o 
  -1  -1   9      246.65      250.55     14.26 o 
   0  -1   9      358.45      340.21     12.40 o 
   1  -1   9       90.19      104.64     12.28 o 
   2  -1   9      191.22      177.48     14.70 o 
   3  -1   9       16.64       18.87     10.53 o 
   4  -1   9        5.44       12.28     11.63 o 
   5  -1   9       12.41       20.18     12.50 o 
 -10   0   9       93.74       91.80     11.96 o 
  -9   0   9      161.97      171.75     14.04 o 
  -8   0   9       79.00       72.61      9.38 o 
  -7   0   9       35.90       37.45      7.58 o 
  -6   0   9       60.45       70.66      7.76 o 
  -5   0   9       40.78       40.43      6.74 o 
  -4   0   9      139.92      129.16     15.80 o 
  -3   0   9      514.23      546.06     12.33 o 
  -2   0   9      101.30      100.75      7.60 o 
  -1   0   9      948.04      862.83     16.06 o 
   0   0   9       58.30       53.67      5.34 o 
   1   0   9      235.15      230.83     15.69 o 
   2   0   9       30.81       31.92      8.22 o 
   3   0   9        4.72        0.44      7.40 o 
   4   0   9       68.66       73.97      9.12 o 
   5   0   9        3.03        3.61      8.36 o 
 -10   1   9       44.75       33.56     14.48 o 
  -9   1   9      271.36      275.99     18.87 o 
  -8   1   9       41.69       49.58     12.50 o 
  -7   1   9       33.21       35.98      9.87 o 
  -6   1   9      130.58      157.07     12.50 o 
  -5   1   9      144.17      165.63     12.07 o 
  -4   1   9       96.34      114.07     10.75 o 
  -3   1   9       50.22       53.53      9.21 o 
  -2   1   9      359.41      326.92     15.36 o 
  -1   1   9      245.45      252.30     14.26 o 
   0   1   9      358.07      340.80     15.36 o 
   1   1   9       88.64       91.04     12.50 o 
   2   1   9      188.08      180.77     14.48 o 
   3   1   9       16.79       11.85     11.63 o 
   4   1   9        5.65        6.14     10.53 o 
   5   1   9       12.24       12.50     13.60 o 
 -10   2   9       30.42       21.72     12.72 o 
  -9   2   9        8.76        4.61     12.72 o 
  -8   2   9       91.83       92.79     12.72 o 
  -7   2   9      197.92      236.94     14.26 o 
  -6   2   9      347.09      362.68     16.67 o 
  -5   2   9       74.74       78.97     10.75 o 
  -4   2   9      155.53      182.09     11.41 o 
  -3   2   9       15.38       17.77      8.56 o 
  -2   2   9      166.71      171.78     11.85 o 
  -1   2   9      253.81      255.38     14.26 o 
   0   2   9       32.45       22.30      7.60 o 
   1   2   9      381.73      372.78     17.33 o 
   2   2   9       86.14       82.70     12.72 o 
   3   2   9       35.93       60.11     12.28 o 
   4   2   9        6.45       18.21     11.41 o 
   5   2   9        3.15        3.73     12.50 o 
 -10   3   9        2.10        3.73     11.85 o 
  -9   3   9       45.97       48.92     13.16 o 
  -8   3   9        0.62       -0.88     10.31 o 
  -7   3   9       39.67       50.89     11.19 o 
  -6   3   9       21.41       14.92      9.65 o 
  -5   3   9      105.35      111.00     11.19 o 
  -4   3   9       31.67       39.49      9.87 o 
  -3   3   9      473.55      461.89     16.68 o 
  -2   3   9       20.08       19.08      8.99 o 
  -1   3   9      693.30      671.52     20.19 o 
   0   3   9      252.16      259.94     10.24 o 
   1   3   9       51.52       52.21     11.41 o 
   2   3   9       71.19       68.88     12.07 o 
   3   3   9       10.04       12.28     10.97 o 
   4   3   9       78.75       92.79     14.26 o 
   5   3   9       20.92       29.18     13.82 o 
 -10   4   9       32.22       24.57     13.16 o 
  -9   4   9       14.37       23.03     11.63 o 
  -8   4   9       48.95       57.04     11.63 o 
  -7   4   9      110.55      130.31     12.07 o 
  -6   4   9       98.78      118.90     11.63 o 
  -5   4   9       49.53       51.55     10.09 o 
  -4   4   9      410.14      398.46     16.68 o 
  -3   4   9      282.03      303.87     14.48 o 
  -2   4   9      267.20      273.15     13.82 o 
  -1   4   9       53.85       51.11     10.53 o 
   0   4   9       39.35       49.83      9.43 o 
   1   4   9       26.44       41.68     10.53 o 
   2   4   9      175.24      191.30     15.58 o 
   3   4   9      114.27      104.64     14.70 o 
   4   4   9       13.70       26.76     11.63 o 
   5   4   9       15.47       16.67     12.28 o 
 -10   5   9        5.07        5.05     12.94 o 
  -9   5   9       36.38       41.68     12.72 o 
  -8   5   9       39.76       61.42     11.41 o 
  -7   5   9       40.87       42.78     10.75 o 
  -6   5   9      463.71      479.21     19.31 o 
  -5   5   9      246.47      267.22     14.70 o 
  -4   5   9       44.98       57.47     10.31 o 
  -3   5   9        5.68        9.43      9.65 o 
  -2   5   9       78.38       77.66     10.97 o 
  -1   5   9      106.72      122.85     11.63 o 
   0   5   9       23.74       23.35      7.44 o 
   1   5   9      201.39      218.95     14.70 o 
   2   5   9      136.87      134.48     13.82 o 
   3   5   9       17.05       16.89     12.06 o 
   4   5   9        0.70        8.34     11.85 o 
   5   5   9       20.19       28.96     12.72 o 
 -10   6   9        0.95       10.97     11.85 o 
  -9   6   9       66.02       61.64     12.94 o 
  -8   6   9       78.11       79.19     12.94 o 
  -7   6   9      120.44      137.33     13.16 o 
  -6   6   9       71.35       86.65     11.85 o 
  -5   6   9      319.80      360.04     16.67 o 
  -4   6   9      377.41      395.59     17.11 o 
  -3   6   9      307.47      339.85     15.80 o 
  -2   6   9       19.82       24.79      9.65 o 
  -1   6   9      236.71      238.26     14.04 o 
   0   6   9      139.52      114.69      9.05 o 
   1   6   9       20.17       24.13      9.87 o 
   2   6   9       60.75       66.47     12.07 o 
   3   6   9       38.10       42.56     12.50 o 
   4   6   9        8.11       16.89     12.94 o 
   5   6   9       15.00       19.52     14.26 o 
 -10   7   9       50.79       75.90     14.48 o 
  -9   7   9       65.03       69.98     13.38 o 
  -8   7   9        0.21        3.29     10.53 o 
  -7   7   9       30.19       30.49     10.53 o 
  -6   7   9       47.12       50.67     10.75 o 
  -5   7   9      198.14      239.13     14.70 o 
  -4   7   9      119.28      141.50     12.07 o 
  -3   7   9      157.37      163.44     13.16 o 
  -2   7   9      227.20      246.59     14.70 o 
  -1   7   9      321.17      360.70     16.46 o 
   0   7   9       88.94       97.05      8.76 o 
   1   7   9        8.83        1.10     10.09 o 
   2   7   9        1.00        5.48     10.53 o 
   3   7   9       20.12       14.92     11.85 o 
   4   7   9       10.50        7.02     12.06 o 
  -9   8   9        3.00        3.29     11.63 o 
  -8   8   9       14.83       24.79     12.28 o 
  -7   8   9        3.93        8.56      9.43 o 
  -6   8   9       26.00       38.61     10.09 o 
  -5   8   9      126.95      148.52     13.16 o 
  -4   8   9       31.12       27.86     10.31 o 
  -3   8   9      275.28      302.55     16.45 o 
  -2   8   9      126.36      141.50     13.38 o 
  -1   8   9      141.00      134.26     13.16 o 
   0   8   9      174.06      188.63     10.14 o 
   1   8   9       63.85       73.05     12.50 o 
   2   8   9       69.27       69.98     13.16 o 
   3   8   9       33.77       37.95     12.28 o 
   4   8   9        2.64        0.66     12.50 o 
  -9   9   9       22.32       26.54     11.85 o 
  -8   9   9       43.05       43.87     11.41 o 
  -7   9   9        8.03        9.65     10.75 o 
  -6   9   9       49.20       66.25     11.41 o 
  -5   9   9       58.00       61.20     11.41 o 
  -4   9   9       44.51       57.47     11.19 o 
  -3   9   9       63.97       55.50     11.19 o 
  -2   9   9      105.78      112.10     12.94 o 
  -1   9   9       39.15       39.27     11.19 o 
   0   9   9      184.39      210.32     10.39 o 
   1   9   9       55.04       55.72     12.07 o 
   2   9   9       28.55       37.95     11.19 o 
   3   9   9       33.37       39.49     13.38 o 
   4   9   9        0.63       10.53     11.63 o 
  -9  10   9        5.09       15.57     11.85 o 
  -8  10   9       24.54       32.25     11.63 o 
  -7  10   9       31.82       37.29     12.28 o 
  -6  10   9       18.63       21.94     11.19 o 
  -5  10   9       57.32       72.17     11.19 o 
  -4  10   9       15.05       19.96     10.31 o 
  -3  10   9      285.90      314.61     17.11 o 
  -2  10   9       77.27       96.74     12.50 o 
  -1  10   9       99.27      119.56     12.94 o 
   0  10   9       21.36       21.07      7.52 o 
   1  10   9        1.62        7.46     10.75 o 
   2  10   9        0.45        1.75     10.53 o 
   3  10   9       17.45       26.76     11.85 o 
   4  10   9       20.74       28.08     13.38 o 
  -8  11   9        7.56        8.99     12.28 o 
  -7  11   9       36.01       50.02     12.94 o 
  -6  11   9       31.38       21.06     11.41 o 
  -5  11   9       58.84       76.56     11.85 o 
  -4  11   9       90.75      111.44     13.16 o 
  -3  11   9       56.08       65.81     12.28 o 
  -2  11   9      125.97      139.30     13.38 o 
  -1  11   9       13.57       15.14     10.97 o 
   0  11   9       57.79       48.62      8.30 o 
   1  11   9       52.39       34.00     12.50 o 
   2  11   9        7.66       13.60     11.41 o 
   3  11   9        7.65        3.51     12.28 o 
  -8  12   9       21.92       21.28     13.38 o 
  -7  12   9       99.51      119.56     15.14 o 
  -6  12   9       21.54       20.84     11.85 o 
  -5  12   9       32.70       35.32     11.85 o 
  -4  12   9       17.82       13.38     11.63 o 
  -3  12   9        3.43       17.11     10.53 o 
  -2  12   9       30.15       33.56     10.53 o 
  -1  12   9       30.08       23.91     10.97 o 
   0  12   9       49.37       44.22      9.12 o 
   1  12   9       48.51       40.80     12.28 o 
   2  12   9       35.08       32.47     13.16 o 
   3  12   9       10.36        0.22     12.06 o 
  -7  13   9       13.03        3.07     13.38 o 
  -6  13   9       40.86       51.77     13.16 o 
  -5  13   9       80.27       82.04     13.60 o 
  -4  13   9        0.38       -1.54     10.53 o 
  -3  13   9       24.32       37.29     11.63 o 
  -2  13   9        7.99       14.48     11.41 o 
  -1  13   9       22.05       23.91     11.19 o 
   0  13   9      115.95      123.24     10.39 o 
   1  13   9       24.32       25.23     12.50 o 
   2  13   9       82.21       85.12     14.26 o 
  -7  14   9       13.51       13.38     12.72 o 
  -6  14   9        6.98       20.84     12.94 o 
  -5  14   9       24.28       41.24     12.28 o 
  -4  14   9        6.00       10.53     10.97 o 
  -3  14   9       50.29       64.27     13.38 o 
  -2  14   9       57.53       88.19     12.72 o 
  -1  14   9        6.34       -0.44     11.41 o 
   0  14   9       51.94       61.98      9.38 o 
   1  14   9       25.86       22.81     12.94 o 
  -6  15   9       15.94       13.38     12.50 o 
  -5  15   9       13.09       10.09     12.94 o 
  -4  15   9       59.12       58.79     14.04 o 
  -3  15   9        0.60       10.53     10.97 o 
  -2  15   9       12.49       14.26     12.28 o 
  -1  15   9       10.49       20.62     12.06 o 
   0  15   9       13.56       14.21      8.84 o 
   1  15   9       19.74       26.10     13.82 o 
  -4  16   9       37.31       42.12     13.16 o 
  -3  16   9        1.08       -5.70     11.41 o 
  -2  16   9        3.82        5.70     12.50 o 
  -1  16   9        1.51       12.50     12.28 o 
  -4 -14  10       85.34       87.31     14.92 o 
  -3 -14  10        7.12       15.57     12.06 o 
  -2 -14  10       94.26       88.41     15.36 o 
  -6 -13  10       73.20       62.52     14.92 o 
  -5 -13  10        0.20       -1.32     12.50 o 
  -4 -13  10       29.53       28.96     13.38 o 
  -3 -13  10       33.94       41.24     12.07 o 
  -2 -13  10       46.67       48.48     13.16 o 
  -1 -13  10       75.81       65.15     14.48 o 
   0 -13  10       16.41       13.79      9.07 o 
  -6 -12  10       79.73       78.75     14.48 o 
  -5 -12  10        1.53        6.36     11.41 o 
  -4 -12  10       89.38       90.82     14.92 o 
  -3 -12  10       21.26       18.87     11.41 o 
  -2 -12  10       52.40       48.70     13.16 o 
  -1 -12  10        4.32       -1.10     11.85 o 
   0 -12  10       58.71       58.13      9.69 o 
   1 -12  10       25.72       14.70     13.82 o 
  -7 -11  10       52.77       38.83     14.48 o 
  -6 -11  10        4.08        1.75     10.97 o 
  -5 -11  10      123.53      114.95     15.58 o 
  -4 -11  10      155.79      150.93     16.45 o 
  -3 -11  10       27.80       23.03     13.60 o 
  -2 -11  10      128.24      141.50     15.36 o 
  -1 -11  10        6.57        7.46     10.53 o 
   0 -11  10        6.97        5.02      7.93 o 
   1 -11  10        4.10       14.70     12.06 o 
  -8 -10  10        8.58       12.94     12.50 o 
  -7 -10  10       17.33       19.74     12.50 o 
  -6 -10  10        2.61        2.41     11.19 o 
  -5 -10  10      125.82      135.79     14.92 o 
  -4 -10  10       28.62       34.44     12.07 o 
  -3 -10  10      103.96       83.80     14.48 o 
  -2 -10  10       10.56        1.75     12.06 o 
  -1 -10  10       16.45       25.67     12.50 o 
   0 -10  10       13.88       16.16      7.89 o 
   1 -10  10        0.63        0.66     10.75 o 
   2 -10  10       20.58       19.08     12.94 o 
  -8  -9  10       11.47       12.94     12.72 o 
  -7  -9  10       52.08       41.90     12.72 o 
  -6  -9  10       62.59       61.86     13.16 o 
  -5  -9  10       19.93       32.03     11.19 o 
  -4  -9  10      156.75      144.35     15.14 o 
  -3  -9  10       64.77       62.52     12.72 o 
  -2  -9  10       63.37       65.37     12.50 o 
  -1  -9  10        9.22       15.57     11.63 o 
   0  -9  10       60.58       54.55      9.07 o 
   1  -9  10       28.25       26.54     11.85 o 
   2  -9  10       18.27       19.74     11.85 o 
  -8  -8  10      130.26      129.87     16.01 o 
  -7  -8  10       12.78        5.70     11.41 o 
  -6  -8  10       89.97       94.33     13.38 o 
  -5  -8  10       96.92       76.34     13.82 o 
  -4  -8  10      273.50      249.01     16.89 o 
  -3  -8  10        8.37       -1.10     10.53 o 
  -2  -8  10      166.30      171.34     14.92 o 
  -1  -8  10       60.21       76.56     12.72 o 
   0  -8  10       72.37       64.69      8.99 o 
   1  -8  10       36.02       17.99     12.72 o 
   2  -8  10       21.92       34.00     12.72 o 
   3  -8  10       12.18       12.50     12.72 o 
  -9  -7  10        2.21        2.19     12.94 o 
  -8  -7  10       13.02        2.19     11.41 o 
  -7  -7  10       21.27       12.94     11.41 o 
  -6  -7  10       42.61       48.26     12.07 o 
  -5  -7  10      121.79      130.75     14.26 o 
  -4  -7  10      152.78      131.41     14.04 o 
  -3  -7  10      296.16      297.06     17.55 o 
  -2  -7  10      119.98      122.63     14.04 o 
  -1  -7  10       54.57       53.31     11.85 o 
   0  -7  10       39.30       32.07      8.13 o 
   1  -7  10        6.05       10.53     11.41 o 
   2  -7  10       39.53       44.31     12.72 o 
   3  -7  10       42.01       29.40     13.60 o 
  -9  -6  10        0.99        4.17     11.63 o 
  -8  -6  10        9.41        4.83     12.28 o 
  -7  -6  10       11.75       17.77     10.75 o 
  -6  -6  10       15.17       12.72     10.09 o 
  -5  -6  10       25.16       26.10     10.53 o 
  -4  -6  10       33.68       20.62     10.53 o 
  -3  -6  10      157.22      159.49     13.82 o 
  -2  -6  10      335.98      309.36     17.33 o 
  -1  -6  10       34.41       30.93     11.41 o 
   0  -6  10      146.63      143.78     10.46 o 
   1  -6  10       13.05       17.77     11.19 o 
   2  -6  10        2.42       -1.97     10.97 o 
   3  -6  10       20.70       30.27     12.72 o 
  -9  -5  10       45.27       40.80     14.48 o 
  -8  -5  10       39.82       35.76     11.63 o 
  -7  -5  10       13.92       23.69     10.97 o 
  -6  -5  10       49.02       46.51     11.63 o 
  -5  -5  10       41.25       48.04     11.19 o 
  -4  -5  10        2.94       -3.73     10.09 o 
  -3  -5  10      206.19      176.17     14.04 o 
  -2  -5  10       71.46       56.38     11.85 o 
  -1  -5  10      440.27      405.69     19.31 o 
   0  -5  10      232.51      203.59     17.88 o 
   1  -5  10        6.26        0.00     11.63 o 
   2  -5  10       10.96       18.65     11.41 o 
   3  -5  10       19.16       31.37     12.50 o 
  -9  -4  10       73.54       71.08     14.92 o 
  -8  -4  10       62.55       58.79     13.38 o 
  -7  -4  10       40.88       31.37     11.19 o 
  -6  -4  10       11.66       10.53     10.31 o 
  -5  -4  10        9.57        8.99     10.09 o 
  -4  -4  10      225.60      222.46     14.70 o 
  -3  -4  10      118.20      107.49     11.85 o 
  -2  -4  10      179.46      191.52     13.82 o 
  -1  -4  10      111.56      109.25     12.94 o 
   0  -4  10       62.42       58.95      8.36 o 
   1  -4  10       12.56       14.48     10.97 o 
   2  -4  10        3.10       -2.63     10.97 o 
   3  -4  10       15.94       25.88     13.16 o 
   4  -4  10       30.29       28.08     14.04 o 
  -9  -3  10       38.48       29.40     14.48 o 
  -8  -3  10       36.39       20.18     12.28 o 
  -7  -3  10        5.22        3.29     10.53 o 
  -6  -3  10       86.92       84.24     12.94 o 
  -5  -3  10      240.36      239.35     15.36 o 
  -4  -3  10       24.38       22.59      9.65 o 
  -3  -3  10      399.09      390.77     17.77 o 
  -2  -3  10       81.22       59.67     10.97 o 
  -1  -3  10       64.07       65.81     10.97 o 
   0  -3  10       68.11       62.19     10.31 o 
   1  -3  10       28.96       39.27     11.85 o 
   2  -3  10       48.70       59.01     12.07 o 
   3  -3  10       25.11       34.00     12.50 o 
   4  -3  10       48.64       57.69     14.26 o 
  -9  -2  10       20.39       32.03     13.16 o 
  -8  -2  10      246.55      248.35     18.21 o 
  -7  -2  10       65.05       58.35     12.07 o 
  -6  -2  10      104.92      118.24     12.50 o 
  -5  -2  10       49.56       54.18     10.75 o 
  -4  -2  10       18.22       10.97      8.34 o 
  -3  -2  10       78.69       65.37     11.41 o 
  -2  -2  10        4.20        3.73      8.77 o 
  -1  -2  10       59.21       59.23     10.31 o 
   0  -2  10      109.43       99.67      8.74 o 
   1  -2  10       14.71       14.26     10.53 o 
   2  -2  10       54.37       44.53     12.50 o 
   3  -2  10       28.56       21.72     13.16 o 
   4  -2  10        7.14       -3.51     12.50 o 
 -10  -1  10        7.37       -4.61     13.38 o 
  -9  -1  10       25.90       24.79     13.82 o 
  -8  -1  10       40.56       46.51     13.16 o 
  -7  -1  10       30.17       34.66     11.63 o 
  -6  -1  10       10.73       10.31      9.65 o 
  -5  -1  10       56.94       71.29     10.97 o 
  -4  -1  10      136.32      110.13     12.29 o 
  -3  -1  10       27.60       33.12     10.09 o 
  -2  -1  10        2.08       -1.75      8.77 o 
  -1  -1  10       56.30       46.51     11.41 o 
   0  -1  10       49.08       47.74      7.37 o 
   1  -1  10       74.72       74.37     12.94 o 
   2  -1  10       22.78       32.90     11.85 o 
   3  -1  10       54.65       48.70     13.82 o 
   4  -1  10        0.20        5.70     12.06 o 
 -10   0  10        3.79        2.45      9.38 o 
  -9   0  10       80.23      108.74     12.72 o 
  -8   0  10       63.57       66.49      9.31 o 
  -7   0  10        2.96       -2.07      7.21 o 
  -6   0  10       16.99       13.88      6.59 o 
  -5   0  10      199.39      218.24     24.79 o 
  -4   0  10        7.90       10.97      6.36 o 
  -3   0  10      397.99      377.82     23.15 o 
  -2   0  10      127.46      118.64      9.54 o 
  -1   0  10        5.02        8.60      6.59 o 
   0   0  10       12.66        9.95      4.79 o 
   1   0  10        4.18       -0.66      6.97 o 
   2   0  10       82.38       87.68      9.53 o 
   3   0  10        0.37        3.19      8.22 o 
   4   0  10       79.87       86.05     16.34 o 
 -10   1  10        7.35       13.60     12.28 o 
  -9   1  10       26.20       31.15     14.48 o 
  -8   1  10       40.11       43.22     12.94 o 
  -7   1  10       27.61       39.05     11.19 o 
  -6   1  10        9.34        7.90      9.43 o 
  -5   1  10       54.23       81.39     10.97 o 
  -4   1  10      132.74      169.36     12.07 o 
  -3   1  10       26.30       35.76      9.43 o 
  -2   1  10        1.76       -2.19      8.77 o 
  -1   1  10       56.52       40.36     10.53 o 
   0   1  10       49.54       55.92      7.83 o 
   1   1  10       74.40       69.32     12.28 o 
   2   1  10       21.89       24.57     11.63 o 
   3   1  10       55.65       65.37     12.72 o 
   4   1  10        0.18        3.95     12.28 o 
 -10   2  10       42.65       57.91     14.92 o 
  -9   2  10       20.39       37.07     13.38 o 
  -8   2  10      253.03      321.84     18.21 o 
  -7   2  10       68.05       78.31     12.50 o 
  -6   2  10      101.83      125.92     12.28 o 
  -5   2  10       49.32       55.06      9.87 o 
  -4   2  10       18.07       24.79      8.77 o 
  -3   2  10       76.80       90.82     11.19 o 
  -2   2  10        3.32        8.56      8.77 o 
  -1   2  10       60.37       64.49     10.97 o 
   0   2  10      109.81      106.17      8.92 o 
   1   2  10       15.25       26.98     10.75 o 
   2   2  10       56.16       41.90     12.07 o 
   3   2  10       28.26       21.50     12.28 o 
   4   2  10        7.28        5.92     12.06 o 
 -10   3  10       49.01       76.34     14.92 o 
  -9   3  10       39.53       53.53     13.60 o 
  -8   3  10       36.08       44.75     12.50 o 
  -7   3  10        5.83        2.19     10.53 o 
  -6   3  10       84.93       98.72     12.07 o 
  -5   3  10      240.06      281.04     15.58 o 
  -4   3  10       25.87       33.34     10.09 o 
  -3   3  10      399.29      400.64     17.77 o 
  -2   3  10       80.82       82.48     10.75 o 
  -1   3  10       64.83       54.84     11.85 o 
   0   3  10       66.34       52.10      8.22 o 
   1   3  10       27.72       20.40     10.97 o 
   2   3  10       48.49       55.06     12.72 o 
   3   3  10       25.13       24.79     13.16 o 
   4   3  10       49.23       53.31     13.82 o 
 -10   4  10        9.83        5.70     13.16 o 
  -9   4  10       70.50       71.29     14.48 o 
  -8   4  10       59.51       63.62     12.28 o 
  -7   4  10       40.25       43.87     10.75 o 
  -6   4  10       11.52        4.17     11.19 o 
  -5   4  10        8.88       17.99      9.87 o 
  -4   4  10      223.33      264.36     13.82 o 
  -3   4  10      119.74      134.92     12.72 o 
  -2   4  10      177.94      224.21     13.82 o 
  -1   4  10      111.85      124.17     12.72 o 
   0   4  10       62.42       57.91      8.37 o 
   1   4  10       12.39        9.87     11.85 o 
   2   4  10        3.46       -2.19     10.53 o 
   3   4  10       15.79       20.84     12.94 o 
   4   4  10       30.99       36.41     14.48 o 
  -9   5  10       45.17       62.52     14.70 o 
  -8   5  10       39.58       49.14     12.07 o 
  -7   5  10       12.91       17.55     10.75 o 
  -6   5  10       48.95       62.08     10.97 o 
  -5   5  10       42.63       53.96     11.19 o 
  -4   5  10        2.97        2.41      9.65 o 
  -3   5  10      206.49      213.46     14.48 o 
  -2   5  10       72.44       64.49     11.63 o 
  -1   5  10      438.42      412.72     19.53 o 
   0   5  10      232.54      246.99     11.36 o 
   1   5  10        6.51       13.82     10.97 o 
   2   5  10       11.21       23.25     11.41 o 
   3   5  10       19.37       26.10     11.85 o 
   4   5  10       10.59       15.36     13.38 o 
  -9   6  10        0.77       -1.97     10.97 o 
  -8   6  10       10.30       12.94     10.75 o 
  -7   6  10       11.74       22.81     10.53 o 
  -6   6  10       14.74       16.89     10.31 o 
  -5   6  10       25.31       37.29     10.97 o 
  -4   6  10       33.50       40.80     10.53 o 
  -3   6  10      159.40      169.80     13.82 o 
  -2   6  10      333.59      329.98     17.33 o 
  -1   6  10       34.38       41.46     11.63 o 
   0   6  10      146.24      160.56     15.03 o 
   1   6  10       13.69       14.70     10.75 o 
   2   6  10        2.28        3.07     11.19 o 
   3   6  10       21.39       30.27     12.50 o 
   4   6  10        1.02       16.01     13.16 o 
  -9   7  10        2.33       -0.66     12.06 o 
  -8   7  10       13.57       21.28     11.63 o 
  -7   7  10       21.34       26.54     10.97 o 
  -6   7  10       42.93       60.11     12.28 o 
  -5   7  10      124.49      145.67     14.26 o 
  -4   7  10      154.08      167.61     14.70 o 
  -3   7  10      292.22      351.25     17.11 o 
  -2   7  10      120.19      157.51     14.04 o 
  -1   7  10       52.58       65.15     11.63 o 
   0   7  10       38.36       49.77      8.37 o 
   1   7  10        5.45        6.58     10.75 o 
   2   7  10       38.82       31.15     12.50 o 
   3   7  10       41.35       55.06     13.60 o 
  -9   8  10      118.85      131.62     16.45 o 
  -8   8  10      131.43      141.28     17.11 o 
  -7   8  10       13.16       20.84     11.63 o 
  -6   8  10       91.64      111.00     13.60 o 
  -5   8  10       99.88      112.76     13.38 o 
  -4   8  10      274.86      310.66     17.55 o 
  -3   8  10        8.51       10.53     10.97 o 
  -2   8  10      165.51      197.66     14.92 o 
  -1   8  10       60.58       60.33     12.07 o 
   0   8  10       74.59       81.20      9.07 o 
   1   8  10       34.66       43.21     12.72 o 
   2   8  10       21.69       26.54     11.41 o 
   3   8  10       12.79       18.65     13.38 o 
  -8   9  10       11.49        1.54     13.38 o 
  -7   9  10       53.70       65.15     13.82 o 
  -6   9  10       62.99       59.67     12.28 o 
  -5   9  10       19.65       30.93     11.19 o 
  -4   9  10      159.88      188.67     15.58 o 
  -3   9  10       66.36       67.57     12.72 o 
  -2   9  10       63.22       69.10     12.94 o 
  -1   9  10        9.89       16.89     10.75 o 
   0   9  10       58.56       63.95      9.15 o 
   1   9  10       27.88       31.59     12.50 o 
   2   9  10       17.65       19.52     12.28 o 
   3   9  10       13.06       17.55     13.38 o 
  -8  10  10        8.36       -6.58     12.72 o 
  -7  10  10       18.00       33.12     12.06 o 
  -6  10  10        2.50        5.48     11.85 o 
  -5  10  10      127.74      169.58     15.14 o 
  -4  10  10       27.38       23.25     11.63 o 
  -3  10  10      102.52      104.64     13.38 o 
  -2  10  10       10.79       15.36     11.41 o 
  -1  10  10       16.81       23.91     11.63 o 
   0  10  10       15.14        6.69      8.38 o 
   1  10  10        0.68        7.02     10.97 o 
   2  10  10       20.82       25.01     12.50 o 
  -7  11  10       52.65       59.01     14.92 o 
  -6  11  10        3.93       21.06     11.63 o 
  -5  11  10      125.76      146.98     15.58 o 
  -4  11  10      155.56      155.98     16.01 o 
  -3  11  10       27.73       35.76     11.85 o 
  -2  11  10      125.27      136.67     15.36 o 
  -1  11  10        6.92        8.56     10.31 o 
   0  11  10        6.17        7.43      8.13 o 
   1  11  10        4.50        5.26     11.85 o 
   2  11  10       25.13       25.23     13.38 o 
  -7  12  10        7.34        6.36     12.50 o 
  -6  12  10       79.44       98.72     15.36 o 
  -5  12  10        1.32       -5.70     10.97 o 
  -4  12  10       89.87      117.58     14.70 o 
  -3  12  10       21.47       19.96     12.07 o 
  -2  12  10       50.84       52.43     12.94 o 
  -1  12  10        4.33        0.00     12.06 o 
   0  12  10       58.72       52.66      9.93 o 
   1  12  10       24.92       30.49     13.16 o 
  -6  13  10       72.76       77.00     14.48 o 
  -5  13  10        0.27       -2.41     11.85 o 
  -4  13  10       29.41       46.07     13.60 o 
  -3  13  10       34.06       42.56     14.04 o 
  -2  13  10       47.18       43.87     13.60 o 
  -1  13  10       76.95       98.72     14.92 o 
   0  13  10       16.95       16.95      9.07 o 
  -5  14  10       58.66       76.12     14.26 o 
  -4  14  10       86.62      109.69     15.58 o 
  -3  14  10        6.80       10.09     11.85 o 
  -2  14  10       93.53      100.91     15.36 o 
  -1  14  10       13.23       10.53     13.60 o 
  -3  15  10       38.15       42.34     14.92 o 
  -4 -12  11        9.52       -6.58     12.50 o 
  -3 -12  11       26.49       26.98     11.63 o 
  -2 -12  11        6.53       -3.95     12.50 o 
  -5 -11  11        2.47        4.39     13.38 o 
  -4 -11  11      110.97      112.54     16.23 o 
  -3 -11  11        8.01        0.00     12.50 o 
  -2 -11  11       68.88       57.26     14.04 o 
  -1 -11  11        2.24       20.62     11.63 o 
  -6 -10  11       39.58       35.54     12.28 o 
  -5 -10  11       84.98       82.70     14.48 o 
  -4 -10  11       59.11       69.32     14.04 o 
  -3 -10  11      156.13      165.85     16.89 o 
  -2 -10  11       29.72       23.03     13.16 o 
  -1 -10  11      184.06      171.34     17.55 o 
   0 -10  11       21.63       15.14      9.00 o 
  -7  -9  11       28.01       23.03     13.60 o 
  -6  -9  11       11.40       17.99     12.50 o 
  -5  -9  11       42.92       47.82     13.16 o 
  -4  -9  11       31.09       16.67     12.72 o 
  -3  -9  11       21.90       18.87     12.50 o 
  -2  -9  11      206.79      198.54     16.67 o 
  -1  -9  11       47.38       55.94     13.82 o 
   0  -9  11       17.29       23.76      8.99 o 
   1  -9  11       43.00       52.21     13.82 o 
  -7  -8  11       38.60       39.71     12.94 o 
  -6  -8  11       89.98       89.50     14.04 o 
  -5  -8  11       12.53       17.99     11.19 o 
  -4  -8  11      216.58      200.08     17.11 o 
  -3  -8  11       26.49       28.96     12.50 o 
  -2  -8  11       99.57       96.09     14.48 o 
  -1  -8  11       31.39       41.68     12.28 o 
   0  -8  11       31.84       32.03      8.60 o 
   1  -8  11        4.53        7.46     12.94 o 
  -8  -7  11       32.25       25.89     13.38 o 
  -7  -7  11       34.49       16.45     13.16 o 
  -6  -7  11       15.86       19.52     12.06 o 
  -5  -7  11      115.11      111.66     15.36 o 
  -4  -7  11       96.92       97.62     15.36 o 
  -3  -7  11      195.61      185.82     16.01 o 
  -2  -7  11        7.51       12.94     11.85 o 
  -1  -7  11       20.04       30.05     11.63 o 
   0  -7  11        7.57        4.08      8.14 o 
   1  -7  11        0.68        2.41     11.85 o 
  -8  -6  11        9.04       11.19     12.72 o 
  -7  -6  11       94.56       85.99     14.92 o 
  -6  -6  11      102.70       90.82     14.26 o 
  -5  -6  11       54.19       48.26     12.94 o 
  -4  -6  11        1.41       -0.22     10.97 o 
  -3  -6  11       19.66       20.84     11.19 o 
  -2  -6  11       24.57       19.30     12.07 o 
  -1  -6  11       62.22       61.42     11.85 o 
   0  -6  11       65.20       64.04      9.92 o 
   1  -6  11       69.40       57.26     13.60 o 
   2  -6  11        7.12        4.17     12.50 o 
  -8  -5  11      195.25      191.08     18.21 o 
  -7  -5  11      142.19      137.99     17.11 o 
  -6  -5  11       55.70       52.65     13.60 o 
  -5  -5  11       44.71       42.78     11.85 o 
  -4  -5  11       74.17       71.51     12.28 o 
  -3  -5  11       13.83       13.82     10.53 o 
  -2  -5  11       27.71       39.49     11.19 o 
  -1  -5  11       25.45       25.45     11.63 o 
   0  -5  11       20.56       16.88      8.84 o 
   1  -5  11       17.70       11.41     12.94 o 
   2  -5  11       29.61       28.96     14.04 o 
  -8  -4  11        2.67       -1.10     12.72 o 
  -7  -4  11      150.48      127.24     15.14 o 
  -6  -4  11      202.81      198.32     16.67 o 
  -5  -4  11      215.11      220.26     16.23 o 
  -4  -4  11       67.89       77.22     12.50 o 
  -3  -4  11       28.94       35.10     11.41 o 
  -2  -4  11       48.64       49.36     11.85 o 
  -1  -4  11       52.10       36.63     11.63 o 
   0  -4  11       71.65       71.91      9.69 o 
   1  -4  11       89.42      104.64     14.48 o 
   2  -4  11        1.35        2.19     13.16 o 
  -9  -3  11       42.94       45.85     14.26 o 
  -8  -3  11       22.55       16.89     12.94 o 
  -7  -3  11       10.22        7.24     11.85 o 
  -6  -3  11       24.04       24.13     10.75 o 
  -5  -3  11      148.62      133.38     14.04 o 
  -4  -3  11        1.91        2.63      9.87 o 
  -3  -3  11      148.82      153.78     13.82 o 
  -2  -3  11       89.43       67.35     11.63 o 
  -1  -3  11        2.87       -4.61     10.53 o 
   0  -3  11      135.18      153.91     11.01 o 
   1  -3  11       14.14       16.01     12.06 o 
   2  -3  11       52.14       52.87     14.70 o 
  -9  -2  11       57.33       50.45     14.48 o 
  -8  -2  11       22.56       15.14     13.82 o 
  -7  -2  11       66.22       62.74     13.82 o 
  -6  -2  11       28.74       24.13     10.09 o 
  -5  -2  11       27.33       26.10     10.53 o 
  -4  -2  11       37.96       36.85     11.19 o 
  -3  -2  11       26.59       30.49     10.97 o 
  -2  -2  11        7.45       -6.14     10.53 o 
  -1  -2  11      111.67      111.22     13.16 o 
   0  -2  11       83.75       94.64      9.76 o 
   1  -2  11       16.91       12.72     11.19 o 
   2  -2  11       20.85       21.28     12.72 o 
  -9  -1  11       39.47       22.16     13.16 o 
  -8  -1  11      240.82      217.85     18.65 o 
  -7  -1  11       31.13       24.35     12.50 o 
  -6  -1  11       16.48       27.42     10.53 o 
  -5  -1  11        3.87        3.51      9.87 o 
  -4  -1  11       11.72        9.87      9.87 o 
  -3  -1  11       65.25       68.22     10.97 o 
  -2  -1  11      156.26      159.49     13.82 o 
  -1  -1  11       19.05       19.08     10.75 o 
   0  -1  11       71.83       63.81      8.92 o 
   1  -1  11       20.76       24.57     11.41 o 
   2  -1  11        1.35       -0.44     12.28 o 
  -9   0  11        4.13        7.27      9.07 o 
  -8   0  11        1.44        1.01      8.56 o 
  -7   0  11      140.11      150.24     11.07 o 
  -6   0  11        3.08       -0.19      7.05 o 
  -5   0  11       58.06       70.64     11.30 o 
  -4   0  11        0.13        3.04      6.66 o 
  -3   0  11      233.42      237.99     17.33 o 
  -2   0  11       33.55       36.16      8.45 o 
  -1   0  11       17.60       23.35      6.96 o 
   0   0  11        0.48        1.40      5.33 o 
   1   0  11        1.90        4.72      7.76 o 
   2   0  11       13.31       11.75      8.58 o 
   3   0  11       14.16       17.99     14.26 o 
  -9   1  11       38.88       25.89     14.04 o 
  -8   1  11      238.41      278.62     18.87 o 
  -7   1  11       30.32       41.02     12.07 o 
  -6   1  11       16.86       26.32     10.75 o 
  -5   1  11        3.58        7.24     10.09 o 
  -4   1  11        9.85       10.09      8.99 o 
  -3   1  11       62.13       66.47     11.19 o 
  -2   1  11      152.79      184.50     13.82 o 
  -1   1  11       17.82       20.62     10.75 o 
   0   1  11       69.89       72.26      8.84 o 
   1   1  11       20.95       24.35     11.41 o 
   2   1  11        1.36       -1.75     11.19 o 
   3   1  11       11.49        3.73     13.16 o 
  -9   2  11       58.48       58.79     14.26 o 
  -8   2  11       22.26       43.00     13.38 o 
  -7   2  11       65.06       84.90     13.16 o 
  -6   2  11       28.88       33.12     10.53 o 
  -5   2  11       27.88       28.08      9.87 o 
  -4   2  11       37.93       51.77     10.53 o 
  -3   2  11       26.64       32.03     10.53 o 
  -2   2  11        7.64       11.63     10.31 o 
  -1   2  11      110.37      132.94     13.38 o 
   0   2  11       85.11       91.41     12.39 o 
   1   2  11       15.78       21.72     10.97 o 
   2   2  11       21.00       16.23     12.94 o 
   3   2  11        6.19       -2.19     13.16 o 
  -9   3  11       42.39       59.45     14.92 o 
  -8   3  11       22.37       31.15     12.50 o 
  -7   3  11       10.85        3.51     11.41 o 
  -6   3  11       23.99       34.00     11.63 o 
  -5   3  11      152.20      171.12     14.26 o 
  -4   3  11        1.82        6.14     10.09 o 
  -3   3  11      151.46      175.28     13.82 o 
  -2   3  11       89.54      120.44     12.94 o 
  -1   3  11        3.17        9.65     11.19 o 
   0   3  11      133.81      146.26     11.63 o 
   1   3  11       14.09        0.88     11.85 o 
   2   3  11       50.77       47.60     13.60 o 
   3   3  11       17.78       11.63     13.16 o 
  -9   4  11       16.76       27.86     13.38 o 
  -8   4  11        2.66        5.05     12.28 o 
  -7   4  11      154.23      201.61     15.58 o 
  -6   4  11      205.88      230.79     16.45 o 
  -5   4  11      213.87      240.45     16.23 o 
  -4   4  11       67.78       68.88     12.72 o 
  -3   4  11       28.85       20.40     10.75 o 
  -2   4  11       49.29       64.49     12.07 o 
  -1   4  11       51.73       46.73     12.28 o 
   0   4  11       71.87       69.95     13.49 o 
   1   4  11       88.28       75.02     14.04 o 
   2   4  11        1.35       -9.21     13.16 o 
   3   4  11       37.07       38.83     15.14 o 
  -9   5  11        1.48        3.07     11.85 o 
  -8   5  11      196.00      256.46     18.43 o 
  -7   5  11      142.98      153.12     15.80 o 
  -6   5  11       55.55       75.46     13.16 o 
  -5   5  11       44.83       52.43     12.28 o 
  -4   5  11       72.98       79.85     12.28 o 
  -3   5  11       14.20       16.01     10.97 o 
  -2   5  11       25.63       52.21     12.28 o 
  -1   5  11       24.89       25.23     11.19 o 
   0   5  11       20.00       27.12     11.41 o 
   1   5  11       17.76       17.77     12.94 o 
   2   5  11       30.38       14.26     14.04 o 
  -8   6  11        8.80       19.74     12.50 o 
  -7   6  11       94.41      136.01     14.48 o 
  -6   6  11      103.80      113.20     14.04 o 
  -5   6  11       56.55       80.95     12.50 o 
  -4   6  11        1.62       -7.46     10.97 o 
  -3   6  11       18.45       16.45     11.85 o 
  -2   6  11       23.66       22.81     10.53 o 
  -1   6  11       59.48       60.55     12.28 o 
   0   6  11       65.41       73.80     10.00 o 
   1   6  11       70.08       70.20     14.26 o 
   2   6  11        7.44        4.39     13.60 o 
  -8   7  11       32.19       34.22     12.94 o 
  -7   7  11       34.85       32.90     13.16 o 
  -6   7  11       16.35       24.79     12.50 o 
  -5   7  11      115.25      153.56     15.36 o 
  -4   7  11       95.62       94.99     14.26 o 
  -3   7  11      196.71      225.31     17.11 o 
  -2   7  11        6.75        8.34     11.63 o 
  -1   7  11       19.47       13.16     12.07 o 
   0   7  11        7.85        3.01      8.12 o 
   1   7  11        0.78       13.38     11.85 o 
   2   7  11       23.56       41.24     13.60 o 
  -8   8  11        8.01       15.36     12.94 o 
  -7   8  11       39.25       34.22     13.38 o 
  -6   8  11       89.92       80.51     14.26 o 
  -5   8  11       13.02       29.83     12.72 o 
  -4   8  11      219.94      263.26     16.89 o 
  -3   8  11       26.21       23.03     12.07 o 
  -2   8  11       98.34       99.81     13.60 o 
  -1   8  11       32.16       38.39     12.72 o 
   0   8  11       31.74       23.17      8.45 o 
   1   8  11        4.89       -4.83     13.60 o 
  -7   9  11       27.32       30.49     12.72 o 
  -6   9  11       11.50       19.52     12.28 o 
  -5   9  11       43.64       49.14     13.38 o 
  -4   9  11       31.67       39.27     13.16 o 
  -3   9  11       22.69       39.05     12.72 o 
  -2   9  11      207.40      222.24     17.33 o 
  -1   9  11       46.70       51.99     13.16 o 
   0   9  11       17.52        8.89      8.68 o 
   1   9  11       42.68       45.19     14.70 o 
  -7  10  11        5.53       10.09     13.16 o 
  -6  10  11       39.38       46.07     12.72 o 
  -5  10  11       86.09      111.22     15.14 o 
  -4  10  11       60.37       83.58     14.26 o 
  -3  10  11      156.99      184.50     16.45 o 
  -2  10  11       30.23       31.15     12.94 o 
  -1  10  11      183.30      212.80     17.77 o 
   0  10  11       21.82       10.86      8.84 o 
   1  10  11        4.85        1.54     12.50 o 
  -6  11  11       64.95       92.57     14.48 o 
  -5  11  11        2.42       12.94     12.94 o 
  -4  11  11      111.97       96.74     15.58 o 
  -3  11  11        8.24        1.32     11.85 o 
  -2  11  11       69.20       65.59     14.48 o 
  -1  11  11        2.24       -3.51     11.63 o 
   0  11  11       24.88       39.71      9.29 o 
  -5  12  11        6.12        7.68     11.41 o 
  -4  12  11        9.62        6.58     12.28 o 
  -3  12  11       27.36       28.96     12.94 o 
  -2  12  11        5.97       12.72     12.50 o 
  -1  12  11       51.78       39.05     14.04 o 
  -3  13  11       12.48        1.54     12.28 o 
  -4  -9  12        3.54        8.12     12.72 o 
  -3  -9  12        9.68        3.95     13.16 o 
  -5  -8  12       22.75       19.74     12.28 o 
  -4  -8  12       14.87       15.57     11.19 o 
  -3  -8  12       31.39       33.78     12.50 o 
  -2  -8  12       31.56       35.10     13.60 o 
  -1  -8  12       20.96       13.16     12.94 o 
  -6  -7  12      100.13      113.63     15.14 o 
  -5  -7  12      133.40      133.82     16.01 o 
  -4  -7  12       72.53       71.29     14.92 o 
  -3  -7  12      140.34      134.04     16.67 o 
  -2  -7  12       19.96        9.43     13.16 o 
  -1  -7  12       18.37       21.28     13.38 o 
  -7  -6  12       21.48       26.10     14.26 o 
  -6  -6  12       33.50       36.20     13.38 o 
  -5  -6  12      117.75      112.98     16.01 o 
  -4  -6  12      147.45      137.99     16.45 o 
  -3  -6  12       15.83       21.06     12.72 o 
  -2  -6  12       92.76      101.35     15.36 o 
  -1  -6  12       51.10       45.85     12.72 o 
   0  -6  12        1.92        9.14      8.51 o 
  -7  -5  12       57.39       55.06     14.26 o 
  -6  -5  12        6.92        5.70     11.85 o 
  -5  -5  12        2.42        3.73     12.94 o 
  -4  -5  12       35.39       51.11     13.16 o 
  -3  -5  12       52.94       66.91     13.38 o 
  -2  -5  12       94.77       79.19     15.36 o 
  -1  -5  12        0.97        2.85     12.06 o 
   0  -5  12       37.26       45.51      9.77 o 
  -7  -4  12       14.17       16.89     12.72 o 
  -6  -4  12       33.55       30.05     12.94 o 
  -5  -4  12       84.42       59.23     14.92 o 
  -4  -4  12       65.03       50.67     12.94 o 
  -3  -4  12       65.78       64.06     13.38 o 
  -2  -4  12       44.84       48.70     12.94 o 
  -1  -4  12       51.15       32.25     13.38 o 
   0  -4  12        1.72       -1.45      8.65 o 
  -7  -3  12       46.91       54.40     15.14 o 
  -6  -3  12       21.03       30.05     12.28 o 
  -5  -3  12      141.49      142.16     15.80 o 
  -4  -3  12       32.04       43.87     11.85 o 
  -3  -3  12        6.04       10.53     11.41 o 
  -2  -3  12        7.52       13.82     10.97 o 
  -1  -3  12       44.19       43.00     13.38 o 
   0  -3  12       16.29       17.07      8.58 o 
  -8  -2  12       43.07       27.42     14.48 o 
  -7  -2  12       43.57       48.26     13.38 o 
  -6  -2  12       42.53       40.36     13.38 o 
  -5  -2  12        9.78        4.17     11.85 o 
  -4  -2  12       24.78       36.85     11.41 o 
  -3  -2  12       42.20       40.80     11.63 o 
  -2  -2  12       79.49       80.51     13.38 o 
  -1  -2  12       15.06       15.14     12.50 o 
   0  -2  12       26.74       29.26      9.36 o 
   1  -2  12       10.56        9.65     12.94 o 
  -8  -1  12       23.82       30.05     14.04 o 
  -7  -1  12      161.75      147.64     16.89 o 
  -6  -1  12       58.26       40.80     12.94 o 
  -5  -1  12       29.29       27.64     12.50 o 
  -4  -1  12       68.05       67.57     12.72 o 
  -3  -1  12        4.39       -1.54     11.41 o 
  -2  -1  12        7.53        4.83     10.53 o 
  -1  -1  12       26.05       29.39     11.63 o 
   0  -1  12       24.88       26.68      9.05 o 
   1  -1  12       60.40       76.12     15.36 o 
  -8   0  12        7.04       18.21      9.93 o 
  -7   0  12        4.06        7.95      9.65 o 
  -6   0  12       64.28       58.25     14.15 o 
  -5   0  12      187.37      190.93     25.89 o 
  -4   0  12        8.97       10.00      7.75 o 
  -3   0  12       84.70      100.89     11.30 o 
  -2   0  12       25.09       20.07      8.07 o 
  -1   0  12       27.39       20.94      8.30 o 
   0   0  12       79.02       81.19      7.07 o 
   1   0  12        3.01        2.30      8.84 o 
  -8   1  12       24.19       31.59     13.16 o 
  -7   1  12      161.42      187.35     17.33 o 
  -6   1  12       57.42       73.05     12.94 o 
  -5   1  12       29.92       19.74     11.19 o 
  -4   1  12       68.47       73.71     12.94 o 
  -3   1  12        4.91       15.57     11.41 o 
  -2   1  12        8.56        9.87     11.19 o 
  -1   1  12       25.96       24.13     12.28 o 
   0   1  12       25.07       38.91      9.61 o 
   1   1  12       60.81       72.83     14.70 o 
  -8   2  12       41.65       38.17     14.48 o 
  -7   2  12       42.23       59.89     13.82 o 
  -6   2  12       42.86       62.96     13.38 o 
  -5   2  12        9.60       19.96     11.41 o 
  -4   2  12       24.53       28.30     12.28 o 
  -3   2  12       43.34       31.37     11.63 o 
  -2   2  12       79.27       89.28     13.82 o 
  -1   2  12       16.07       34.88     11.63 o 
   0   2  12       26.95       29.07      9.38 o 
   1   2  12       10.52       17.11     12.72 o 
  -8   3  12        9.62       13.82     13.38 o 
  -7   3  12       46.01       43.65     14.26 o 
  -6   3  12       20.40       12.72     12.50 o 
  -5   3  12      139.88      163.44     16.01 o 
  -4   3  12       31.83       25.45     11.85 o 
  -3   3  12        5.26        1.97     11.41 o 
  -2   3  12        7.71        8.56     10.97 o 
  -1   3  12       42.92       57.47     13.60 o 
   0   3  12       16.78       17.19      8.65 o 
   1   3  12       18.89       13.60     12.72 o 
  -8   4  12       15.18       16.45     13.16 o 
  -7   4  12       13.81       21.06     12.72 o 
  -6   4  12       32.78       46.72     12.72 o 
  -5   4  12       84.04       83.58     14.26 o 
  -4   4  12       65.27       67.13     12.72 o 
  -3   4  12       65.51       68.22     12.72 o 
  -2   4  12       43.98       47.38     12.50 o 
  -1   4  12       49.94       50.24     13.60 o 
   0   4  12        1.49       -3.81      8.40 o 
   1   4  12        5.22        2.19     12.50 o 
  -7   5  12       55.76       75.90     14.70 o 
  -6   5  12        6.95       14.04     11.63 o 
  -5   5  12        2.47        5.05     12.50 o 
  -4   5  12       35.11       46.94     12.50 o 
  -3   5  12       53.40       54.62     13.16 o 
  -2   5  12       94.45      123.73     14.26 o 
  -1   5  12        0.79        3.95     11.63 o 
   0   5  12       36.63       66.61     10.00 o 
   1   5  12       18.00       32.90     13.82 o 
  -7   6  12       21.58       18.65     14.70 o 
  -6   6  12       33.04       46.29     14.92 o 
  -5   6  12      118.03      134.70     15.58 o 
  -4   6  12      149.09      145.45     15.80 o 
  -3   6  12       15.81       28.52     12.06 o 
  -2   6  12       91.38      108.37     16.01 o 
  -1   6  12       51.91       52.43     13.38 o 
   0   6  12        2.06        0.62      9.07 o 
  -7   7  12      127.28      173.31     16.67 o 
  -6   7  12      100.50      100.69     15.58 o 
  -5   7  12      133.94      140.40     16.45 o 
  -4   7  12       72.22       90.38     15.36 o 
  -3   7  12      140.54      167.38     16.23 o 
  -2   7  12       20.23       12.28     12.07 o 
  -1   7  12       19.09       24.79     12.94 o 
   0   7  12       12.88       20.95      9.69 o 
  -6   8  12       39.44       42.34     13.60 o 
  -5   8  12       22.80       28.96     12.50 o 
  -4   8  12       14.50       21.94     11.85 o 
  -3   8  12       31.52       37.73     14.04 o 
  -2   8  12       32.19       32.90     12.72 o 
  -1   8  12       20.08       22.59     12.28 o 
  -5   9  12        3.85        8.12     12.72 o 
  -4   9  12        3.62        9.43     12.94 o 
  -3   9  12        9.50        9.65     11.85 o 
  -2   9  12       25.05       25.23     13.82 o 
  -1   9  12       53.26       58.35     14.48 o 
  -4  10  12       10.09        5.92     12.50 o 
  -3  10  12       16.88       10.31     13.38 o 
  -6   0  13       12.93        8.99     12.94 o 
  -5   0  13       73.52       82.04     15.58 o 
  -4   0  13        0.03        5.92     12.50 o 
  -3   0  13       73.77       97.18     14.04 o 
  -2   0  13        1.10        1.54     12.50 o 
  -1   0  13       32.53       19.30     14.26 o 
  -6   1  13       15.52       21.28     13.82 o 
  -5   1  13       11.51       17.77     12.50 o 
  -4   1  13      136.52      171.77     17.11 o 
  -3   1  13       18.44       16.23     12.72 o 
  -2   1  13       51.52       57.47     13.60 o 
  -1   1  13       16.12       13.82     11.85 o 
  -6   2  13       86.89      105.74     15.79 o 
  -5   2  13       17.69       13.82     13.60 o 
  -4   2  13        6.39       -4.39     13.16 o 
  -3   2  13       57.62       61.42     14.04 o 
  -2   2  13       28.78       40.14     13.60 o 
  -1   2  13        4.45        1.97     13.16 o 
  -6   3  13        7.52       -2.85     14.48 o 
  -5   3  13       75.30       93.01     15.14 o 
  -4   3  13       76.80       86.21     15.58 o 
  -3   3  13        0.11        1.97     11.19 o 
  -2   3  13       27.21       44.09     12.72 o 
  -6   4  13      102.01      111.22     16.23 o 
  -5   4  13        4.29        3.95     12.06 o 
  -4   4  13        9.20       14.70     13.38 o 
  -3   4  13        3.65        4.39     12.28 o 
  -2   4  13        7.27        4.39     12.94 o 
  -5   5  13        2.64       -0.22     12.06 o 
  -4   5  13      106.18      118.02     16.23 o 
  -3   5  13       15.47       32.03     12.28 o 
  -2   5  13       17.77       25.67     13.82 o 
  -4   6  13        2.20       10.75     12.06 o 
  -3   6  13       11.78       22.16     13.16 o 
                                                 
